# Supplementary material for: MAPtools: command-line tools for mapping-by-sequencing and QTL-Seq analysis and visualization
Source: Plant Methods. 2024 Jul 17;20:107. doi: 10.1186/s13007-024-01222-2 (PMC11253474; doi:10.1186/s13007-024-01222-2)
Supplement: Supplementary file 1 — Supplementary Material 1 [file 13007_2024_1222_MOESM1_ESM.xlsx]

## Sheet: Cao 2013
Chromosome	Position	Ref alele	Alt alele	Ref count D	Alt count D	Ref count R	Alt count R	Genome region	ID	Gene or mRNA	Strand	Codon	Aminoacid	Info
7	6940716	G	A	7	2	4	3	intergenic	.	.	.	.	.	right=gene:BGIOSGA025404:57;left=gene:BGIOSGA025403:8770;variant_type=substitution
7	7743062	C	T	34	0	1	34	intergenic	.	.	.	.	.	right=gene:BGIOSGA025432:8473;left=gene:BGIOSGA024554:1184;variant_type=substitution
7	7805129	G	A	31	3	0	17	intergenic	.	.	.	.	.	right=gene:BGIOSGA024547:8259;left=gene:BGIOSGA024548:12415;variant_type=substitution
7	8887787	G	A	42	2	0	34	CDS	.	transcript:BGIOSGA024510-TA	-	CCC > CTC	P > L	5_splice_site=exon-boundary:BGIOSGA024510-TA.7;effect=Nonsynonymous:missense;variant_type=substitution
7	9174237	G	A	28	3	0	38	intron	.	transcript:BGIOSGA024502-TA	-	.	.	left=BGIOSGA024502-TA.2:1280;right=BGIOSGA024502-TA.1:366;variant_type=substitution

## Sheet: Jiang 2022
Chromosome	Position	Ref alele	Alt alele	Ref count D	Alt count D	Ref count R	Alt count R	Genome region	ID	Gene or mRNA	Strand	Codon	Aminoacid	Info
10	19159550	G	A	25	0	0	26	CDS	.	transcript:Os10t0502400-02	-	GCC > GTC	A > V	effect=Nonsynonymous:missense;variant_type=substitution
10	19159550	G	A	25	0	0	26	five_prime_UTR	.	transcript:Os10t0502450-00	+	.	.	effect=.:.:.;variant_type=substitution

## Sheet: Huang 2022
Chromosome	Position	Ref alele	Alt alele	Ref count D	Alt count D	Ref count R	Alt count R	Genome region	ID	Gene or mRNA	Strand	Codon	Aminoacid	Info
A05	3013269	G	A	1	11	CDS	.	transcript:A05p007480.1_BraROA.1	+	GAA > AAA	E > K	effect=Nonsynonymous:missense;variant_type=substitution
A05	3160465	G	A	2	18	CDS	.	transcript:A05p007800.1_BraROA.1	+	AGA > AAA	R > K	effect=Nonsynonymous:missense;variant_type=substitution
A05	3185324	G	A	3	22	intergenic	.	.	.	.	.	right=gene:A05p007860.1_BraROA:6312;left=gene:A05p007850.1_BraROA:4983;variant_type=substitution
A05	3895591	G	A	1	13	intergenic	.	.	.	.	.	right=gene:A05p009380.1_BraROA:10963;left=gene:A05g501080.1_BraROA:4585;variant_type=substitution
A05	5135583	G	A	2	13	intron	.	transcript:A05p011720.1_BraROA.1	+	.	.	left=A05p011720.1_BraROA.1-E1:54;right=A05p011720.1_BraROA.1-E2:160;variant_type=substitution
A05	5275869	G	A	1	13	CDS	.	transcript:A05p012170.1_BraROA.1	+	GGA > GAA	G > E	effect=Nonsynonymous:missense;variant_type=substitution
A05	5311618	G	A	1	8	intergenic	.	.	.	.	.	right=gene:A05p012240.1_BraROA:2444;left=gene:A05p012230.1_BraROA:5429;variant_type=substitution
A05	5696308	G	A	2	38	intergenic	.	.	.	.	.	right=gene:A05p013090.1_BraROA:376;left=gene:A05p013080.1_BraROA:161;variant_type=substitution
A05	5779169	G	A	0	12	intergenic	.	.	.	.	.	right=gene:A05p013290.1_BraROA:4701;left=gene:A05p013270.1_BraROA:1798;variant_type=substitution
A05	6548683	G	A	0	12	CDS	.	transcript:A05p014890.1_BraROA.1	-	ACC > ACT	T > T	effect=Synonymous:.;variant_type=substitution
A05	6687254	G	A	0	27	CDS	.	transcript:A05p015130.1_BraROA.1	+	GGA > GAA	G > E	effect=Nonsynonymous:missense;variant_type=substitution
A05	7227610	G	A	0	31	CDS	.	transcript:A05p016250.1_BraROA.1	+	GGT > GAT	G > D	effect=Nonsynonymous:missense;variant_type=substitution
A05	7360122	G	A	0	21	intergenic	.	.	.	.	.	right=gene:A05g502330.1_BraROA:17917;left=gene:A05p016520.1_BraROA:10025;variant_type=substitution
A05	7631545	G	A	3	25	intergenic	.	.	.	.	.	right=gene:A05p017070.1_BraROA:7088;left=gene:A05p017060.1_BraROA:323;variant_type=substitution
A05	7876818	G	A	0	13	intergenic	.	.	.	.	.	right=gene:A05p017450.1_BraROA:4313;left=gene:A05p017430.1_BraROA:1609;variant_type=substitution
A05	8294186	G	A	3	14	intergenic	.	.	.	.	.	right=gene:A05p018170.1_BraROA:5235;left=gene:A05p017500.1_BraROA:3564;variant_type=substitution
A05	8307063	G	A	1	10	CDS	.	transcript:A05p018190.1_BraROA.1	-	CTT > TTT	L > F	effect=Nonsynonymous:missense;variant_type=substitution
A05	9061149	G	A	1	31	intergenic	.	.	.	.	.	right=gene:A05g503000.1_BraROA:3544;left=gene:A05p019260.1_BraROA:4449;variant_type=substitution
A05	9650878	G	A	3	23	intergenic	.	.	.	.	.	right=gene:A05p020420.1_BraROA:5423;left=gene:A05p020400.1_BraROA:7195;variant_type=substitution
A05	9783762	G	A	0	24	intergenic	.	.	.	.	.	right=gene:A05p020680.1_BraROA:970;left=gene:A05p020670.1_BraROA:298;variant_type=substitution

## Sheet: Viñegra de la Torre 2022
eop085
Chromosome	Position	Ref alele	Alt alele	Ref count D	Alt count D	Ref count R	Alt count R	Genome region	ID	Gene or mRNA	Strand	Codon	Aminoacid	Info
chr8	14197298	C	T	0	20	intergenic	.	.	.	.	.	right=Aa_G77210.h206:5715;left=Aa_G255850.h1:56413;variant_type=substitution
chr8	14263283	C	T	0	16	CDS	.	Aa_G220420.h1.t1	-	ACG > ACA	T > T	effect=Synonymous:.;variant_type=substitution
chr8	14605246	C	T	0	16	CDS	.	Aa_G106560.h1.t1	-	GCA > ACA	A > T	effect=Nonsynonymous:missense;variant_type=substitution
chr8	15080766	C	T	0	9	intergenic	.	.	.	.	.	right=Aa_G70320.h1:2544;left=Aa_G70330.h1:1184;variant_type=substitution
chr8	15107402	C	T	0	24	intron	.	Aa_G85860.h1.t1	+	.	.	left=.:13;right=.:72;variant_type=substitution
chr8	15386685	C	T	0	23	intergenic	.	.	.	.	.	right=Aa_G253800.h1:30851;left=Aa_G246440.h1:24785;variant_type=substitution
chr8	15506044	C	T	2	13	intergenic	.	.	.	.	.	right=Aa_G253770.h1:578;left=Aa_G1100980.h37:22626;variant_type=substitution
chr8	15649583	C	T	0	18	intergenic	.	.	.	.	.	right=Aa_G144970.h1:7269;left=Aa_G396180.h1:42264;variant_type=substitution
chr8	16171021	C	T	0	5	intergenic	.	.	.	.	.	right=Aa_G266190.h1:6919;left=Aa_G416080.h1:22569;variant_type=substitution
chr8	16471306	C	T	0	22	intergenic	.	.	.	.	.	right=Aa_G280260.h1:11438;left=Aa_G280250.h1:3777;variant_type=substitution
chr8	16655981	C	T	0	17	CDS	.	Aa_G446950.h1.t1	-	AGA > AAA	R > K	effect=Nonsynonymous:missense;variant_type=substitution
chr8	16776493	C	T	0	6	intergenic	.	.	.	.	.	right=Aa_G126210.h1:4107;left=Aa_G126220.h1:310;variant_type=substitution
chr8	16879065	C	T	0	20	intergenic	.	.	.	.	.	right=Aa_G238850.h1:34934;left=Aa_G238870.h1:14487;variant_type=substitution
chr8	16959013	C	T	4	25	intergenic	.	.	.	.	.	right=Aa_G354520.h1:10703;left=Aa_G77210.h208:158;variant_type=substitution
chr8	17055479	C	T	36	12	intergenic	.	.	.	.	.	right=Aa_G83570.h1:10974;left=Aa_G83560.h1:5732;variant_type=substitution
chr8	17131084	C	T	1	26	intergenic	.	.	.	.	.	right=Aa_G83620.h1:21512;left=Aa_G83570.h1:62948;variant_type=substitution
chr8	17915436	C	T	1	17	intergenic	.	.	.	.	.	right=Aa_G62770.h1:6627;left=Aa_G364800.h1:81107;variant_type=substitution
chr8	19166187	C	T	0	10	intergenic	.	.	.	.	.	right=Aa_G40960.h1:9412;left=Aa_G40970.h1:18202;variant_type=substitution
chr8	19482487	C	T	3	25	intergenic	.	.	.	.	.	right=Aa_G40800.h1:11279;left=Aa_G40820.h1:14699;variant_type=substitution
chr8	19696634	C	T	0	12	intergenic	.	.	.	.	.	right=Aa_G1104720.h11:66179;left=Aa_G189850.h1:2845;variant_type=substitution
chr8	20638488	C	T	0	19	intergenic	.	.	.	.	.	right=Aa_G322560.h1:30500;left=Aa_G414030.h1:9152;variant_type=substitution
chr8	20831090	C	T	3	25	intergenic	.	.	.	.	.	right=Aa_G622180.h1:13188;left=Aa_G622170.h1:19727;variant_type=substitution
chr8	21075537	C	T	0	5	intergenic	.	.	.	.	.	right=Aa_G133710.h1:4079;left=Aa_G133670.h1:54890;variant_type=substitution
chr8	21131233	C	T	0	14	intergenic	.	.	.	.	.	right=Aa_G26130.h1:11909;left=Aa_G893920.h1:27033;variant_type=substitution
chr8	21641027	C	T	6	4	intergenic	.	.	.	.	.	right=Aa_G703520.h1:13319;left=Aa_G612680.h1:20911;variant_type=substitution
chr8	21753623	C	T	0	21	intergenic	.	.	.	.	.	right=Aa_G595650.h1:2208;left=Aa_G487320.h2:77356;variant_type=substitution
chr8	22404296	C	T	0	32	intergenic	.	.	.	.	.	right=Aa_G336170.h3:28794;left=Aa_G224620.h1:9706;variant_type=substitution
chr8	22581856	C	T	1	19	intergenic	.	.	.	.	.	right=Aa_G542480.h1:23311;left=Aa_G619400.h1:16016;variant_type=substitution
chr8	22944560	C	T	0	8	intergenic	.	.	.	.	.	right=Aa_G565250.h1:3803;left=Aa_G565240.h1:1892;variant_type=substitution
chr8	23035704	C	T	0	27	intergenic	.	.	.	.	.	right=Aa_G90380.h1:10314;left=Aa_G90370.h1:3644;variant_type=substitution
chr8	23103505	C	T	1	16	intergenic	.	.	.	.	.	right=Aa_G838670.h1:1797;left=Aa_G90410.h1:38048;variant_type=substitution
chr8	24156532	C	T	13	5	intergenic	.	.	.	.	.	right=Aa_G741540.h1:436295;left=Aa_G845190.h1:500794;variant_type=substitution
chr8	24204372	C	T	12	12	intergenic	.	.	.	.	.	right=Aa_G741540.h1:388455;left=Aa_G845190.h1:548634;variant_type=substitution
chr8	24238588	G	A	24	11	intergenic	.	.	.	.	.	right=Aa_G741540.h1:354239;left=Aa_G845190.h1:582850;variant_type=substitution
chr8	25289947	C	T	0	7	intergenic	.	.	.	.	.	right=Aa_G289150.h1:9203;left=Aa_G289130.h1:11136;variant_type=substitution
chr8	27312087	C	T	0	11	intergenic	.	.	.	.	.	right=Aa_G28530.h1:18404;left=Aa_G28520.h1:10211;variant_type=substitution
chr8	28321474	C	T	0	26	intergenic	.	.	.	.	.	right=Aa_G201730.h1:1069;left=Aa_G201720.h1:4086;variant_type=substitution
chr8	28443860	G	A	26	17	intergenic	.	.	.	.	.	right=Aa_G161730.h1:4071;left=Aa_G161750.h1:31241;variant_type=substitution
chr8	28563235	C	T	0	6	intergenic	.	.	.	.	.	right=Aa_G77210.h605:25673;left=Aa_G161670.h1:28478;variant_type=substitution
chr8	28915285	G	A	0	21	intergenic	.	.	.	.	.	right=Aa_G73990.h1:15912;left=Aa_G73970.h1:5627;variant_type=substitution
chr8	29262216	C	T	1	21	intergenic	.	.	.	.	.	right=Aa_G362300.h1:24978;left=Aa_G125970.h1:568;variant_type=substitution
chr8	29375488	C	T	1	22	intergenic	.	.	.	.	.	right=Aa_G635340.h1:30064;left=Aa_G442880.h1:26464;variant_type=substitution
chr8	29636277	C	T	0	18	intergenic	.	.	.	.	.	right=Aa_G301460.h4:12708;left=Aa_G77210.h604:9444;variant_type=substitution
chr8	30400344	C	T	2	22	intergenic	.	.	.	.	.	right=Aa_G70210.h1:18565;left=Aa_G124220.h1:172778;variant_type=substitution
chr8	30765602	C	T	0	18	intergenic	.	.	.	.	.	right=Aa_G83980.h1:5251;left=Aa_G83970.h1:1498;variant_type=substitution
chr8	30896577	C	T	0	24	CDS	.	Aa_G84120.h1.t1	+	CCT > CTT	P > L	effect=Nonsynonymous:missense;variant_type=substitution
chr8	31376787	C	T	0	27	intergenic	.	.	.	.	.	right=Aa_G265390.h1:14936;left=Aa_G77210.h598:38755;variant_type=substitution
chr8	31566057	C	T	2	21	intergenic	.	.	.	.	.	right=Aa_G598090.h1:26476;left=Aa_G545000.h1:9836;variant_type=substitution
chr8	31978139	C	T	8	4	intergenic	.	.	.	.	.	right=Aa_G662350.h1:21212;left=Aa_G208250.h1:8142;variant_type=substitution
chr8	32054886	C	T	0	26	intergenic	.	.	.	.	.	right=Aa_G249070.h1:24724;left=Aa_G662350.h1:53325;variant_type=substitution
chr8	32273877	C	T	1	6	intergenic	.	.	.	.	.	right=Aa_G59570.h1:12552;left=Aa_G376180.h1:13694;variant_type=substitution
chr8	32839589	C	T	0	22	intergenic	.	.	.	.	.	right=Aa_G188210.h1:11397;left=Aa_G435720.h1:23412;variant_type=substitution
chr8	34012166	C	T	0	13	CDS	.	Aa_G206860.h1.t1	+	GTC > GTT	V > V	effect=Synonymous:.;variant_type=substitution
chr8	34585542	C	T	1	15	intergenic	.	.	.	.	.	right=Aa_G413870.h1:10758;left=Aa_G413860.h1:328;variant_type=substitution
eop002
Chromosome	Position	Ref alele	Alt alele	Ref count D	Alt count D	Ref count R	Alt count R	Genome region	ID	Gene or mRNA	Strand	Codon	Aminoacid	Info
chr8	14000397	C	T	1	26	intergenic	.	.	.	.	.	right=Aa_G192830.h1:932;left=Aa_G192840.h1:224;variant_type=substitution
chr8	14041350	C	T	0	32	intergenic	.	.	.	.	.	right=Aa_G192780.h1:746;left=Aa_G192800.h1:7165;variant_type=substitution
chr8	14123831	C	T	0	6	intergenic	.	.	.	.	.	right=Aa_G255830.h1:4554;left=Aa_G255820.h1:1365;variant_type=substitution
chr8	14257447	C	T	0	39	intergenic	.	.	.	.	.	right=Aa_G220420.h1:4981;left=Aa_G220430.h1:708;variant_type=substitution
chr8	14424150	C	T	0	51	intergenic	.	.	.	.	.	right=Aa_G493700.h1:20436;left=Aa_G325610.h1:24071;variant_type=substitution
chr8	14439225	C	T	1	89	intergenic	.	.	.	.	.	right=Aa_G493700.h1:5361;left=Aa_G325610.h1:39146;variant_type=substitution
chr8	14520456	C	T	0	96	intergenic	.	.	.	.	.	right=Aa_G106640.h1:1447;left=Aa_G493690.h1:69367;variant_type=substitution
chr8	14606687	C	T	0	34	CDS	.	Aa_G106560.h1.t1	-	GGT > GAT	G > D	effect=Nonsynonymous:missense;variant_type=substitution
chr8	15014460	C	T	0	58	intergenic	.	.	.	.	.	right=Aa_G70410.h1:3062;left=Aa_G70420.h1:23210;variant_type=substitution
chr8	15181961	C	T	0	47	intergenic	.	.	.	.	.	right=Aa_G85770.h1:21115;left=Aa_G85790.h1:20767;variant_type=substitution
chr8	15384427	C	T	0	77	intergenic	.	.	.	.	.	right=Aa_G253800.h1:33109;left=Aa_G246440.h1:22527;variant_type=substitution
chr8	15489471	C	T	0	56	intergenic	.	.	.	.	.	right=Aa_G253770.h1:17151;left=Aa_G1100980.h37:6053;variant_type=substitution
chr8	15511433	C	T	1	65	intergenic	.	.	.	.	.	right=Aa_G253760.h1:8789;left=Aa_G253770.h1:3832;variant_type=substitution
chr8	15833454	C	T	0	117	intergenic	.	.	.	.	.	right=Aa_G411090.h1:1926;left=Aa_G604970.h1:64108;variant_type=substitution
chr8	15956702	C	T	0	39	intergenic	.	.	.	.	.	right=Aa_G566090.h1:15924;left=Aa_G410950.h1:34290;variant_type=substitution
chr8	16164654	C	T	0	15	intergenic	.	.	.	.	.	right=Aa_G266190.h1:13286;left=Aa_G416080.h1:16202;variant_type=substitution
chr8	16185062	C	T	0	28	intergenic	.	.	.	.	.	right=Aa_G266160.h1:31677;left=Aa_G266190.h1:6059;variant_type=substitution
chr8	16209488	C	T	13	101	intergenic	.	.	.	.	.	right=Aa_G266160.h1:7251;left=Aa_G266190.h1:30485;variant_type=substitution
chr8	16713521	C	T	0	83	intergenic	.	.	.	.	.	right=Aa_G126270.h1:21168;left=Aa_G33710.h1:18911;variant_type=substitution
chr8	16874023	C	T	0	48	intergenic	.	.	.	.	.	right=Aa_G238850.h1:39976;left=Aa_G238870.h1:9445;variant_type=substitution
chr8	16889208	C	T	12	60	intergenic	.	.	.	.	.	right=Aa_G238850.h1:24791;left=Aa_G238870.h1:24630;variant_type=substitution
chr8	17088532	C	T	0	71	intergenic	.	.	.	.	.	right=Aa_G83620.h1:64064;left=Aa_G83570.h1:20396;variant_type=substitution
chr8	17109487	C	T	0	78	intergenic	.	.	.	.	.	right=Aa_G83620.h1:43109;left=Aa_G83570.h1:41351;variant_type=substitution
chr8	17237921	C	T	0	69	intergenic	.	.	.	.	.	right=Aa_G83700.h1:16638;left=Aa_G83680.h1:8488;variant_type=substitution
chr8	17240921	C	T	9	42	intergenic	.	.	.	.	.	right=Aa_G83700.h1:13638;left=Aa_G83680.h1:11488;variant_type=substitution
chr8	17704084	C	T	0	53	intergenic	.	.	.	.	.	right=Aa_G120360.h1:41187;left=Aa_G120330.h1:14036;variant_type=substitution
chr8	17715681	C	T	0	3	intergenic	.	.	.	.	.	right=Aa_G120360.h1:29590;left=Aa_G120330.h1:25633;variant_type=substitution
chr8	17734340	C	T	0	60	intergenic	.	.	.	.	.	right=Aa_G120360.h1:10931;left=Aa_G120330.h1:44292;variant_type=substitution
chr8	17929469	C	T	0	56	intergenic	.	.	.	.	.	right=Aa_G62780.h1:9462;left=Aa_G62770.h1:5138;variant_type=substitution
chr8	18006989	C	T	1	161	intergenic	.	.	.	.	.	right=Aa_G128900.h1:34517;left=Aa_G128910.h1:4208;variant_type=substitution
chr8	18109904	C	T	0	24	intergenic	.	.	.	.	.	right=Aa_G255540.h1:20530;left=Aa_G128810.h1:4750;variant_type=substitution
chr8	18145960	C	T	0	48	CDS	.	Aa_G255500.h1.t1	+	CTT > TTT	L > F	effect=Nonsynonymous:missense;variant_type=substitution
chr8	18201582	C	T	19	18	intergenic	.	.	.	.	.	right=Aa_G255130.h1:47595;left=Aa_G255490.h1:28358;variant_type=substitution
chr8	18338213	C	T	0	15	intergenic	.	.	.	.	.	right=Aa_G362810.h1:1598;left=Aa_G362790.h1:23609;variant_type=substitution
chr8	18570759	C	T	0	41	intergenic	.	.	.	.	.	right=Aa_G95650.h1:17446;left=Aa_G95660.h1:17866;variant_type=substitution
chr8	18684871	C	T	0	52	intergenic	.	.	.	.	.	right=Aa_G141020.h1:9526;left=Aa_G95630.h1:5780;variant_type=substitution
chr8	19307861	C	T	0	49	intergenic	.	.	.	.	.	right=Aa_G282260.h2:65055;left=Aa_G40870.h1:31535;variant_type=substitution
chr8	19640684	C	T	0	49	intergenic	.	.	.	.	.	right=Aa_G189770.h1:18430;left=Aa_G779420.h3:135232;variant_type=substitution
chr8	19705570	C	T	64	149	intergenic	.	.	.	.	.	right=Aa_G1104720.h11:57243;left=Aa_G189850.h1:11781;variant_type=substitution
chr8	19737390	C	T	0	162	intergenic	.	.	.	.	.	right=Aa_G1104720.h11:25423;left=Aa_G189850.h1:43601;variant_type=substitution
chr8	19801428	C	T	0	26	intergenic	.	.	.	.	.	right=Aa_G433930.h1:8165;left=Aa_G691110.h1:19063;variant_type=substitution
chr8	19839786	C	T	0	104	intergenic	.	.	.	.	.	right=Aa_G869990.h1:11950;left=Aa_G1100980.h221:18171;variant_type=substitution
chr8	20875190	C	T	0	39	CDS	.	Aa_G429030.h1.t1	+	CCT > CTT	P > L	effect=Nonsynonymous:missense;variant_type=substitution
chr8	20958184	C	T	1	45	intergenic	.	.	.	.	.	right=Aa_G133670.h1:60595;left=Aa_G120210.h1:8828;variant_type=substitution
chr8	21127920	C	T	0	14	intergenic	.	.	.	.	.	right=Aa_G26130.h1:15222;left=Aa_G893920.h1:23720;variant_type=substitution
chr8	21205314	C	T	0	5	intergenic	.	.	.	.	.	right=Aa_G26060.h1:14404;left=Aa_G26070.h1:1970;variant_type=substitution
chr8	21369766	C	T	0	90	intergenic	.	.	.	.	.	right=Aa_G25950.h1:2686;left=Aa_G25960.h1:4429;variant_type=substitution
chr8	21373465	C	T	0	97	intron	.	Aa_G25950.h1.t1	-	.	.	left=.:47;right=.:32;variant_type=substitution
chr8	21463312	C	T	0	10	intergenic	.	.	.	.	.	right=Aa_G1098340.h43:18059;left=Aa_G502170.h1:12519;variant_type=substitution
chr8	21583510	C	T	25	22	intergenic	.	.	.	.	.	right=Aa_G612680.h1:35817;left=Aa_G681300.h1:902;variant_type=substitution
chr8	21885041	C	T	0	148	intergenic	.	.	.	.	.	right=Aa_G251060.h1:23565;left=Aa_G77210.h216:1577;variant_type=substitution
chr8	21957575	C	T	1	31	intergenic	.	.	.	.	.	right=Aa_G251070.h1:19986;left=Aa_G251060.h1:43002;variant_type=substitution
chr8	21989344	C	T	0	55	CDS	.	Aa_G251110.h1.t1	-	TTG > TTA	L > L	effect=Synonymous:.;variant_type=substitution
chr8	22290630	C	T	0	34	intergenic	.	.	.	.	.	right=Aa_G992630.h1:10886;left=Aa_G378530.h1:2767;variant_type=substitution
chr8	22358235	C	T	1	95	intergenic	.	.	.	.	.	right=Aa_G224610.h1:28093;left=Aa_G224600.h1:13542;variant_type=substitution
chr8	22413266	C	T	0	83	intergenic	.	.	.	.	.	right=Aa_G336170.h3:19824;left=Aa_G224620.h1:18676;variant_type=substitution
chr8	22425315	C	T	0	51	intergenic	.	.	.	.	.	right=Aa_G336170.h3:7775;left=Aa_G224620.h1:30725;variant_type=substitution
chr8	22478822	C	T	1	46	intergenic	.	.	.	.	.	right=Aa_G1053240.h1:31225;left=Aa_G336150.h2:2001;variant_type=substitution
chr8	22584316	C	T	1	84	intergenic	.	.	.	.	.	right=Aa_G542480.h1:20851;left=Aa_G619400.h1:18476;variant_type=substitution
chr8	22675214	C	T	0	38	intergenic	.	.	.	.	.	right=Aa_G425380.h1:25257;left=Aa_G544530.h1:27997;variant_type=substitution
chr8	22704092	C	T	0	55	intergenic	.	.	.	.	.	right=Aa_G425350.h1:52633;left=Aa_G425380.h1:3211;variant_type=substitution
chr8	23010791	C	T	0	43	intergenic	.	.	.	.	.	right=Aa_G90350.h1:3549;left=Aa_G90340.h1:584;variant_type=substitution
chr8	23121084	C	T	0	39	intergenic	.	.	.	.	.	right=Aa_G577970.h1:17600;left=Aa_G577950.h1:7237;variant_type=substitution
chr8	23203039	C	T	0	76	intergenic	.	.	.	.	.	right=Aa_G296770.h1:1485;left=Aa_G296780.h1:14220;variant_type=substitution
chr8	23265021	C	T	2	88	intergenic	.	.	.	.	.	right=Aa_G296710.h1:5607;left=Aa_G845970.h2:22176;variant_type=substitution
chr8	23267373	C	T	0	63	intergenic	.	.	.	.	.	right=Aa_G296710.h1:3255;left=Aa_G845970.h2:24528;variant_type=substitution
chr8	23269313	C	T	0	67	intergenic	.	.	.	.	.	right=Aa_G296710.h1:1315;left=Aa_G845970.h2:26468;variant_type=substitution
chr8	23289571	C	T	2	74	intergenic	.	.	.	.	.	right=Aa_G586030.h1:7406;left=Aa_G296700.h1:8739;variant_type=substitution
chr8	23319519	G	A	47	37	intergenic	.	.	.	.	.	right=Aa_G77210.h612:13501;left=Aa_G511170.h2:10525;variant_type=substitution
chr8	23628464	C	T	0	15	intergenic	.	.	.	.	.	right=Aa_G849160.h1:7515;left=Aa_G687640.h1:5551;variant_type=substitution
chr8	25547597	C	T	0	11	intergenic	.	.	.	.	.	right=Aa_G3990.h1:1338;left=Aa_G4000.h1:4507;variant_type=substitution
chr8	25621460	C	T	0	29	intergenic	.	.	.	.	.	right=Aa_G9290.h1:117462;left=Aa_G3980.h1:55018;variant_type=substitution
chr8	25818825	C	T	1	137	intergenic	.	.	.	.	.	right=Aa_G9250.h1:1968;left=Aa_G9260.h1:5782;variant_type=substitution
chr8	26208920	C	T	0	46	intergenic	.	.	.	.	.	right=Aa_G77210.h218:34777;left=Aa_G128250.h1:27244;variant_type=substitution
chr8	26302685	C	T	0	7	intergenic	.	.	.	.	.	right=Aa_G196470.h1:8770;left=Aa_G196450.h1:38760;variant_type=substitution
chr8	26477645	C	T	0	60	intron	.	Aa_G23190.h1.t1	+	.	.	left=.:41;right=.:45;variant_type=substitution
chr8	26760582	C	T	0	25	intergenic	.	.	.	.	.	right=Aa_G294150.h8:200;left=Aa_G540540.h1:2936;variant_type=substitution
chr8	26797352	C	T	0	24	intergenic	.	.	.	.	.	right=Aa_G396070.h1:5360;left=Aa_G294150.h8:36472;variant_type=substitution
chr8	27205792	C	T	0	36	intergenic	.	.	.	.	.	right=Aa_G627280.h1:831;left=Aa_G627270.h1:1381;variant_type=substitution
chr8	27475487	C	T	0	68	CDS	.	Aa_G102190.h1.t1	+	GGC > GGT	G > G	effect=Synonymous:.;variant_type=substitution
chr8	27625936	C	T	1	60	intergenic	.	.	.	.	.	right=Aa_G287000.h1:3752;left=Aa_G287010.h1:2341;variant_type=substitution
chr8	27845862	C	T	0	35	intergenic	.	.	.	.	.	right=Aa_G90060.h1:22307;left=Aa_G90070.h1:6434;variant_type=substitution
chr8	27954261	C	T	0	85	intergenic	.	.	.	.	.	right=Aa_G17400.h1:2423;left=Aa_G90040.h1:66220;variant_type=substitution
chr8	28008646	C	T	1	30	intergenic	.	.	.	.	.	right=Aa_G17360.h1:5592;left=Aa_G17370.h1:826;variant_type=substitution
chr8	28177351	C	T	0	88	intergenic	.	.	.	.	.	right=Aa_G82810.h1:4786;left=Aa_G1051480.h1:18324;variant_type=substitution
chr8	28635028	C	T	0	85	intergenic	.	.	.	.	.	right=Aa_G209990.h1:603;left=Aa_G77210.h603:31798;variant_type=substitution
chr8	28741382	C	T	0	30	intergenic	.	.	.	.	.	right=Aa_G214420.h1:3879;left=Aa_G1100980.h40:29930;variant_type=substitution
chr8	28891148	C	T	0	70	intergenic	.	.	.	.	.	right=Aa_G73960.h1:14240;left=Aa_G73930.h1:22978;variant_type=substitution
chr8	29315243	C	T	0	13	intergenic	.	.	.	.	.	right=Aa_G442820.h1:3155;left=Aa_G362300.h1:25669;variant_type=substitution
chr8	29814921	C	T	2	68	intergenic	.	.	.	.	.	right=Aa_G188040.h1:78655;left=Aa_G649660.h1:27386;variant_type=substitution
chr8	29940015	C	T	0	32	intron	.	Aa_G188010.h1.t1	-	.	.	left=.:28;right=.:52;variant_type=substitution
chr8	29975495	C	T	0	21	intron	.	Aa_G424180.h1.t1	-	.	.	left=.:46;right=.:43;variant_type=substitution
chr8	30234664	C	T	4	78	intergenic	.	.	.	.	.	right=Aa_G70210.h1:184245;left=Aa_G124220.h1:7098;variant_type=substitution
chr8	30435031	C	T	0	65	intergenic	.	.	.	.	.	right=Aa_G70190.h1:6946;left=Aa_G70210.h1:14200;variant_type=substitution
chr8	30592921	C	T	0	31	intergenic	.	.	.	.	.	right=Aa_G153080.h1:4566;left=Aa_G153070.h1:8401;variant_type=substitution
chr8	30907629	C	T	0	38	intergenic	.	.	.	.	.	right=Aa_G466540.h1:2658;left=Aa_G84140.h1:4930;variant_type=substitution
chr8	30953322	C	T	0	40	CDS	.	Aa_G675250.h1.t1	+	AAC > AAT	N > N	effect=Synonymous:.;variant_type=substitution
chr8	30992873	C	T	0	67	intergenic	.	.	.	.	.	right=Aa_G172520.h1:10023;left=Aa_G172510.h1:1093;variant_type=substitution
chr8	31005143	C	T	0	37	intergenic	.	.	.	.	.	right=Aa_G172530.h1:12903;left=Aa_G172520.h1:968;variant_type=substitution
chr8	31150891	C	T	0	3	intergenic	.	.	.	.	.	right=Aa_G338420.h1:12963;left=Aa_G338430.h1:14478;variant_type=substitution
chr8	31539099	C	T	0	6	intergenic	.	.	.	.	.	right=Aa_G544990.h1:11594;left=Aa_G265320.h1:33696;variant_type=substitution
chr8	32056783	C	T	0	46	intergenic	.	.	.	.	.	right=Aa_G249070.h1:22827;left=Aa_G662350.h1:55222;variant_type=substitution
chr8	32120637	C	T	1	79	intergenic	.	.	.	.	.	right=Aa_G634980.h1:21395;left=Aa_G249080.h2:14196;variant_type=substitution
chr8	33619479	C	T	0	13	CDS	.	Aa_G636600.h1.t1	-	GTT > ATT	V > I	effect=Nonsynonymous:missense;variant_type=substitution
chr8	33759002	C	T	8	76	CDS	.	Aa_G175520.h1.t1	-	GAT > AAT	D > N	effect=Nonsynonymous:missense;variant_type=substitution
chr8	33835619	C	T	0	50	intergenic	.	.	.	.	.	right=Aa_G94220.h1:6030;left=Aa_G94200.h1:7305;variant_type=substitution
chr8	33985612	C	T	9	44	intergenic	.	.	.	.	.	right=Aa_G206900.h1:5082;left=Aa_G156670.h1:23232;variant_type=substitution
chr8	34022261	C	T	0	52	intergenic	.	.	.	.	.	right=Aa_G206830.h1:18566;left=Aa_G206850.h1:2770;variant_type=substitution
chr8	34308396	C	T	0	5	intergenic	.	.	.	.	.	right=Aa_G198230.h1:36934;left=Aa_G505380.h1:20036;variant_type=substitution
chr8	34387450	C	T	0	33	intergenic	.	.	.	.	.	right=Aa_G198270.h1:5685;left=Aa_G198260.h1:23933;variant_type=substitution
chr8	34549832	C	T	0	71	intergenic	.	.	.	.	.	right=Aa_G372310.h1:12160;left=Aa_G372300.h1:2424;variant_type=substitution
chr8	34570985	C	T	0	29	intergenic	.	.	.	.	.	right=Aa_G372320.h1:99;left=Aa_G372310.h1:6267;variant_type=substitution
chr8	34677814	C	T	0	53	intergenic	.	.	.	.	.	right=Aa_G513850.h1:5830;left=Aa_G513840.h1:11044;variant_type=substitution
chr8	34763272	C	T	0	14	intergenic	.	.	.	.	.	right=Aa_G82330.h1:5866;left=Aa_G82340.h1:6096;variant_type=substitution
eop091
Chromosome	Position	Ref alele	Alt alele	Ref count D	Alt count D	Ref count R	Alt count R	Genome region	ID	Gene or mRNA	Strand	Codon	Aminoacid	Info
chr8	14286417	C	T	0	16	intergenic	.	.	.	.	.	right=Aa_G220370.h1:25652;left=Aa_G220400.h1:533;variant_type=substitution
chr8	14496079	G	A	42	23	intergenic	.	.	.	.	.	right=Aa_G106640.h1:25824;left=Aa_G493690.h1:44990;variant_type=substitution
chr8	14585981	C	T	15	5	intergenic	.	.	.	.	.	right=Aa_G106570.h1:5967;left=Aa_G106590.h1:9185;variant_type=substitution
chr8	14606418	C	T	0	45	CDS	.	Aa_G106560.h1.t1	-	GAA > AAA	E > K	effect=Nonsynonymous:missense;variant_type=substitution
chr8	14707322	C	T	10	20	intron	.	Aa_G1104720.h33.t1	-	.	.	left=.:5793;right=.:1463;variant_type=substitution
chr8	14707391	G	A	7	13	intron	.	Aa_G1104720.h33.t1	-	.	.	left=.:5862;right=.:1394;variant_type=substitution
chr8	14707394	G	A	12	7	intron	.	Aa_G1104720.h33.t1	-	.	.	left=.:5865;right=.:1391;variant_type=substitution
chr8	14732900	C	T	0	31	intergenic	.	.	.	.	.	right=Aa_G356070.h1:6497;left=Aa_G1100980.h222:25336;variant_type=substitution
chr8	15068358	C	T	0	16	intron	.	Aa_G70350.h1.t1	+	.	.	left=.:210;right=.:128;variant_type=substitution
chr8	15073001	C	T	0	16	intergenic	.	.	.	.	.	right=Aa_G70330.h1:6396;left=Aa_G70340.h1:2323;variant_type=substitution
chr8	15241930	G	A	2	7	intergenic	.	.	.	.	.	right=Aa_G246450.h1:71527;left=Aa_G85750.h1:14101;variant_type=substitution
chr8	15277261	C	T	14	17	intergenic	.	.	.	.	.	right=Aa_G246450.h1:36196;left=Aa_G85750.h1:49432;variant_type=substitution
chr8	15338294	C	T	24	9	intergenic	.	.	.	.	.	right=Aa_G246440.h1:22387;left=Aa_G246450.h1:24271;variant_type=substitution
chr8	15397035	C	T	0	19	intergenic	.	.	.	.	.	right=Aa_G253800.h1:20501;left=Aa_G246440.h1:35135;variant_type=substitution
chr8	15678994	C	T	0	25	intergenic	.	.	.	.	.	right=Aa_G145020.h1:55600;left=Aa_G145010.h1:2186;variant_type=substitution
chr8	15702887	C	T	0	63	intergenic	.	.	.	.	.	right=Aa_G145020.h1:31707;left=Aa_G145010.h1:26079;variant_type=substitution
chr8	15906089	C	T	0	46	CDS	.	Aa_G410990.h1.t1	-	AGA > AAA	R > K	effect=Nonsynonymous:missense;variant_type=substitution
chr8	16266820	G	A	33	15	intergenic	.	.	.	.	.	right=Aa_G276240.h1:4096;left=Aa_G655880.h1:31889;variant_type=substitution
chr8	16340908	C	T	0	34	intergenic	.	.	.	.	.	right=Aa_G276310.h1:17102;left=Aa_G276300.h1:14651;variant_type=substitution
chr8	16350326	C	T	0	39	intergenic	.	.	.	.	.	right=Aa_G276310.h1:7684;left=Aa_G276300.h1:24069;variant_type=substitution
chr8	16511796	C	T	0	14	intergenic	.	.	.	.	.	right=Aa_G545370.h1:11797;left=Aa_G280290.h1:7692;variant_type=substitution
chr8	16646555	C	T	3	30	intergenic	.	.	.	.	.	right=Aa_G446940.h1:5745;left=Aa_G446920.h1:7023;variant_type=substitution
chr8	16861087	G	A	29	10	intergenic	.	.	.	.	.	right=Aa_G238870.h1:2651;left=Aa_G126110.h1:14078;variant_type=substitution
chr8	16980761	C	T	0	19	intron	.	Aa_G354520.h1.t1	+	.	.	left=.:10375;right=.:1033;variant_type=substitution
chr8	17055216	C	T	19	14	intergenic	.	.	.	.	.	right=Aa_G83570.h1:11237;left=Aa_G83560.h1:5469;variant_type=substitution
chr8	17055389	C	T	34	26	intergenic	.	.	.	.	.	right=Aa_G83570.h1:11064;left=Aa_G83560.h1:5642;variant_type=substitution
chr8	17055479	C	T	60	28	intergenic	.	.	.	.	.	right=Aa_G83570.h1:10974;left=Aa_G83560.h1:5732;variant_type=substitution
chr8	17056333	C	T	31	24	intergenic	.	.	.	.	.	right=Aa_G83570.h1:10120;left=Aa_G83560.h1:6586;variant_type=substitution
chr8	17056337	G	A	33	25	intergenic	.	.	.	.	.	right=Aa_G83570.h1:10116;left=Aa_G83560.h1:6590;variant_type=substitution
chr8	17509577	C	T	0	32	intergenic	.	.	.	.	.	right=Aa_G155940.h1:4454;left=Aa_G83770.h1:198875;variant_type=substitution
chr8	17658057	C	T	1	35	intergenic	.	.	.	.	.	right=Aa_G516110.h1:2009;left=Aa_G726490.h2:22465;variant_type=substitution
chr8	18071503	C	T	4	23	intergenic	.	.	.	.	.	right=Aa_G128860.h1:961;left=Aa_G128870.h1:13052;variant_type=substitution
chr8	18093181	C	T	23	7	intergenic	.	.	.	.	.	right=Aa_G128820.h1:6055;left=Aa_G128830.h1:8914;variant_type=substitution
chr8	18093195	C	T	21	7	intergenic	.	.	.	.	.	right=Aa_G128820.h1:6041;left=Aa_G128830.h1:8928;variant_type=substitution
chr8	18385360	C	T	56	31	intergenic	.	.	.	.	.	right=Aa_G441560.h1:15067;left=Aa_G362850.h1:15544;variant_type=substitution
chr8	18562533	C	T	0	21	intergenic	.	.	.	.	.	right=Aa_G95650.h1:25672;left=Aa_G95660.h1:9640;variant_type=substitution
chr8	18680954	C	T	0	35	intergenic	.	.	.	.	.	right=Aa_G141020.h1:13443;left=Aa_G95630.h1:1863;variant_type=substitution
chr8	19034042	C	T	0	35	intergenic	.	.	.	.	.	right=Aa_G128640.h1:14564;left=Aa_G128650.h1:5538;variant_type=substitution
chr8	19239962	C	T	41	26	CDS	.	Aa_G40880.h1.t1	-	GAG > AAG	E > K	effect=Nonsynonymous:missense;variant_type=substitution
chr8	19439746	G	A	16	10	intergenic	.	.	.	.	.	right=Aa_G316480.h3:6199;left=Aa_G40840.h1:7189;variant_type=substitution
chr8	19439755	C	T	14	8	intergenic	.	.	.	.	.	right=Aa_G316480.h3:6190;left=Aa_G40840.h1:7198;variant_type=substitution
chr8	19483314	C	T	0	31	intergenic	.	.	.	.	.	right=Aa_G40800.h1:10452;left=Aa_G40820.h1:15526;variant_type=substitution
chr8	19855537	G	A	195	44	intergenic	.	.	.	.	.	right=Aa_G122200.h1:118814;left=Aa_G869990.h1:2891;variant_type=substitution
chr8	20514723	C	T	0	21	intergenic	.	.	.	.	.	right=Aa_G475960.h1:13197;left=Aa_G475950.h1:5085;variant_type=substitution
chr8	20945012	G	A	22	17	intergenic	.	.	.	.	.	right=Aa_G120190.h1:471;left=Aa_G120180.h1:6044;variant_type=substitution
chr8	21026656	C	T	39	38	intergenic	.	.	.	.	.	right=Aa_G133710.h1:52960;left=Aa_G133670.h1:6009;variant_type=substitution
chr8	21027146	C	T	49	34	intergenic	.	.	.	.	.	right=Aa_G133710.h1:52470;left=Aa_G133670.h1:6499;variant_type=substitution
chr8	21320739	G	A	41	28	intergenic	.	.	.	.	.	right=Aa_G25970.h1:37202;left=Aa_G26010.h1:58565;variant_type=substitution
chr8	21332817	C	T	0	13	intergenic	.	.	.	.	.	right=Aa_G25970.h1:25124;left=Aa_G26010.h1:70643;variant_type=substitution
chr8	21641198	G	A	11	14	intergenic	.	.	.	.	.	right=Aa_G703520.h1:13148;left=Aa_G612680.h1:21082;variant_type=substitution
chr8	21694861	C	T	1	24	intergenic	.	.	.	.	.	right=Aa_G595650.h1:60970;left=Aa_G487320.h2:18594;variant_type=substitution
chr8	21930761	C	T	14	23	intergenic	.	.	.	.	.	right=Aa_G251070.h1:46800;left=Aa_G251060.h1:16188;variant_type=substitution
chr8	22131045	C	T	32	15	intergenic	.	.	.	.	.	right=Aa_G598360.h1:2099;left=Aa_G598350.h1:8227;variant_type=substitution
chr8	22131048	C	T	38	9	intergenic	.	.	.	.	.	right=Aa_G598360.h1:2096;left=Aa_G598350.h1:8230;variant_type=substitution
chr8	22131051	C	T	30	14	intergenic	.	.	.	.	.	right=Aa_G598360.h1:2093;left=Aa_G598350.h1:8233;variant_type=substitution
chr8	22301035	G	A	6	6	intergenic	.	.	.	.	.	right=Aa_G992630.h1:481;left=Aa_G378530.h1:13172;variant_type=substitution
chr8	22479025	C	T	0	46	intergenic	.	.	.	.	.	right=Aa_G1053240.h1:31022;left=Aa_G336150.h2:2204;variant_type=substitution
chr8	22581416	C	T	52	40	intergenic	.	.	.	.	.	right=Aa_G542480.h1:23751;left=Aa_G619400.h1:15576;variant_type=substitution
chr8	22594825	C	T	24	18	intergenic	.	.	.	.	.	right=Aa_G542480.h1:10342;left=Aa_G619400.h1:28985;variant_type=substitution
chr8	22650747	C	T	1	25	intergenic	.	.	.	.	.	right=Aa_G425380.h1:49724;left=Aa_G544530.h1:3530;variant_type=substitution
chr8	22722952	G	A	60	75	intergenic	.	.	.	.	.	right=Aa_G425350.h1:33773;left=Aa_G425380.h1:22071;variant_type=substitution
chr8	22723347	G	A	92	36	intergenic	.	.	.	.	.	right=Aa_G425350.h1:33378;left=Aa_G425380.h1:22466;variant_type=substitution
chr8	22723479	G	A	64	46	intergenic	.	.	.	.	.	right=Aa_G425350.h1:33246;left=Aa_G425380.h1:22598;variant_type=substitution
chr8	22745814	C	T	0	47	intergenic	.	.	.	.	.	right=Aa_G425350.h1:10911;left=Aa_G425380.h1:44933;variant_type=substitution
chr8	22757391	C	T	0	23	CDS	.	Aa_G425350.h1.t1	-	GGA > AGA	G > R	effect=Nonsynonymous:missense;variant_type=substitution
chr8	22831480	G	A	21	8	intergenic	.	.	.	.	.	right=Aa_G533610.h1:17942;left=Aa_G425350.h1:72953;variant_type=substitution
chr8	22993986	C	T	2	54	intron	.	Aa_G90320.h1.t1	+	.	.	left=.:21;right=.:62;variant_type=substitution
chr8	23110294	G	A	28	30	intergenic	.	.	.	.	.	right=Aa_G577950.h1:2166;left=Aa_G838670.h1:4876;variant_type=substitution
chr8	23141386	C	T	0	33	intergenic	.	.	.	.	.	right=Aa_G577980.h1:145;left=Aa_G577970.h1:1524;variant_type=substitution
chr8	23293184	C	T	27	10	intergenic	.	.	.	.	.	right=Aa_G586030.h1:3793;left=Aa_G296700.h1:12352;variant_type=substitution
chr8	23600637	C	T	39	17	intergenic	.	.	.	.	.	right=Aa_G935070.h1:6609;left=Aa_G922420.h1:912;variant_type=substitution
chr8	23604709	G	A	59	14	intergenic	.	.	.	.	.	right=Aa_G935070.h1:2537;left=Aa_G922420.h1:4984;variant_type=substitution
chr8	23604810	C	T	21	26	intergenic	.	.	.	.	.	right=Aa_G935070.h1:2436;left=Aa_G922420.h1:5085;variant_type=substitution
chr8	23617430	C	T	19	18	intron	.	Aa_G1094820.h1.t1	+	.	.	left=.:9470;right=.:28198;variant_type=substitution
chr8	23617430	C	T	19	18	intron	.	Aa_G876380.h1.t1	+	.	.	left=.:96;right=.:163;variant_type=substitution
chr8	23656609	G	A	8	11	intergenic	.	.	.	.	.	right=Aa_G741540.h1:936218;left=Aa_G845190.h1:871;variant_type=substitution
chr8	23688874	C	T	1	26	intergenic	.	.	.	.	.	right=Aa_G741540.h1:903953;left=Aa_G845190.h1:33136;variant_type=substitution
chr8	23767844	G	A	30	12	intergenic	.	.	.	.	.	right=Aa_G741540.h1:824983;left=Aa_G845190.h1:112106;variant_type=substitution
chr8	23807815	C	T	33	17	intergenic	.	.	.	.	.	right=Aa_G741540.h1:785012;left=Aa_G845190.h1:152077;variant_type=substitution
chr8	23862554	C	T	47	29	intergenic	.	.	.	.	.	right=Aa_G741540.h1:730273;left=Aa_G845190.h1:206816;variant_type=substitution
chr8	23862600	C	T	30	23	intergenic	.	.	.	.	.	right=Aa_G741540.h1:730227;left=Aa_G845190.h1:206862;variant_type=substitution
chr8	23917657	G	A	27	10	intergenic	.	.	.	.	.	right=Aa_G741540.h1:675170;left=Aa_G845190.h1:261919;variant_type=substitution
chr8	24014904	C	T	39	19	intergenic	.	.	.	.	.	right=Aa_G741540.h1:577923;left=Aa_G845190.h1:359166;variant_type=substitution
chr8	24070486	C	T	29	12	intergenic	.	.	.	.	.	right=Aa_G741540.h1:522341;left=Aa_G845190.h1:414748;variant_type=substitution
chr8	24094081	C	T	13	13	intergenic	.	.	.	.	.	right=Aa_G741540.h1:498746;left=Aa_G845190.h1:438343;variant_type=substitution
chr8	24140115	C	T	8	15	intergenic	.	.	.	.	.	right=Aa_G741540.h1:452712;left=Aa_G845190.h1:484377;variant_type=substitution
chr8	24162688	G	A	38	24	intergenic	.	.	.	.	.	right=Aa_G741540.h1:430139;left=Aa_G845190.h1:506950;variant_type=substitution
chr8	24162783	C	T	24	18	intergenic	.	.	.	.	.	right=Aa_G741540.h1:430044;left=Aa_G845190.h1:507045;variant_type=substitution
chr8	24166651	G	A	28	25	intergenic	.	.	.	.	.	right=Aa_G741540.h1:426176;left=Aa_G845190.h1:510913;variant_type=substitution
chr8	24204372	C	T	46	14	intergenic	.	.	.	.	.	right=Aa_G741540.h1:388455;left=Aa_G845190.h1:548634;variant_type=substitution
chr8	24235589	G	A	43	14	intergenic	.	.	.	.	.	right=Aa_G741540.h1:357238;left=Aa_G845190.h1:579851;variant_type=substitution
chr8	24263506	C	T	0	24	intergenic	.	.	.	.	.	right=Aa_G741540.h1:329321;left=Aa_G845190.h1:607768;variant_type=substitution
chr8	24273533	G	A	71	20	intergenic	.	.	.	.	.	right=Aa_G741540.h1:319294;left=Aa_G845190.h1:617795;variant_type=substitution
chr8	24289523	G	A	46	18	intergenic	.	.	.	.	.	right=Aa_G741540.h1:303304;left=Aa_G845190.h1:633785;variant_type=substitution
chr8	24301696	C	T	35	40	intergenic	.	.	.	.	.	right=Aa_G741540.h1:291131;left=Aa_G845190.h1:645958;variant_type=substitution
chr8	24301712	C	T	51	18	intergenic	.	.	.	.	.	right=Aa_G741540.h1:291115;left=Aa_G845190.h1:645974;variant_type=substitution
chr8	24315771	C	T	35	12	intergenic	.	.	.	.	.	right=Aa_G741540.h1:277056;left=Aa_G845190.h1:660033;variant_type=substitution
chr8	24317247	C	T	17	12	intergenic	.	.	.	.	.	right=Aa_G741540.h1:275580;left=Aa_G845190.h1:661509;variant_type=substitution
chr8	24334409	G	A	17	18	intergenic	.	.	.	.	.	right=Aa_G741540.h1:258418;left=Aa_G845190.h1:678671;variant_type=substitution
chr8	24353377	C	T	13	15	intergenic	.	.	.	.	.	right=Aa_G741540.h1:239450;left=Aa_G845190.h1:697639;variant_type=substitution
chr8	24358316	G	A	30	21	intergenic	.	.	.	.	.	right=Aa_G741540.h1:234511;left=Aa_G845190.h1:702578;variant_type=substitution
chr8	24358329	G	A	18	35	intergenic	.	.	.	.	.	right=Aa_G741540.h1:234498;left=Aa_G845190.h1:702591;variant_type=substitution
chr8	24580944	G	A	30	11	intergenic	.	.	.	.	.	right=Aa_G741540.h1:11883;left=Aa_G845190.h1:925206;variant_type=substitution
chr8	24589879	G	A	64	34	intergenic	.	.	.	.	.	right=Aa_G741540.h1:2948;left=Aa_G845190.h1:934141;variant_type=substitution
chr8	24589933	C	T	23	37	intergenic	.	.	.	.	.	right=Aa_G741540.h1:2894;left=Aa_G845190.h1:934195;variant_type=substitution
chr8	24590328	C	T	31	50	intergenic	.	.	.	.	.	right=Aa_G741540.h1:2499;left=Aa_G845190.h1:934590;variant_type=substitution
chr8	24616453	C	T	3	12	intergenic	.	.	.	.	.	right=Aa_G527390.h1:138061;left=Aa_G741540.h1:22865;variant_type=substitution
chr8	24616459	G	A	3	11	intergenic	.	.	.	.	.	right=Aa_G527390.h1:138055;left=Aa_G741540.h1:22871;variant_type=substitution
chr8	24616468	G	A	5	6	intergenic	.	.	.	.	.	right=Aa_G527390.h1:138046;left=Aa_G741540.h1:22880;variant_type=substitution
chr8	24630073	G	A	23	6	intergenic	.	.	.	.	.	right=Aa_G527390.h1:124441;left=Aa_G741540.h1:36485;variant_type=substitution
chr8	24630137	G	A	20	13	intergenic	.	.	.	.	.	right=Aa_G527390.h1:124377;left=Aa_G741540.h1:36549;variant_type=substitution
chr8	24630504	G	A	25	14	intergenic	.	.	.	.	.	right=Aa_G527390.h1:124010;left=Aa_G741540.h1:36916;variant_type=substitution
chr8	24644166	C	T	22	10	intergenic	.	.	.	.	.	right=Aa_G527390.h1:110348;left=Aa_G741540.h1:50578;variant_type=substitution
chr8	24669703	C	T	21	28	intergenic	.	.	.	.	.	right=Aa_G527390.h1:84811;left=Aa_G741540.h1:76115;variant_type=substitution
chr8	24669786	C	T	38	48	intergenic	.	.	.	.	.	right=Aa_G527390.h1:84728;left=Aa_G741540.h1:76198;variant_type=substitution
chr8	24700100	G	A	33	32	intergenic	.	.	.	.	.	right=Aa_G527390.h1:54414;left=Aa_G741540.h1:106512;variant_type=substitution
chr8	24916254	C	T	33	16	intergenic	.	.	.	.	.	right=Aa_G9430.h1:83999;left=Aa_G602620.h1:19720;variant_type=substitution
chr8	24916260	C	T	26	24	intergenic	.	.	.	.	.	right=Aa_G9430.h1:83993;left=Aa_G602620.h1:19726;variant_type=substitution
chr8	25224117	C	T	1	39	intergenic	.	.	.	.	.	right=Aa_G77210.h608:23137;left=Aa_G900530.h1:1415;variant_type=substitution
chr8	25226879	C	T	0	35	intergenic	.	.	.	.	.	right=Aa_G77210.h608:20375;left=Aa_G900530.h1:4177;variant_type=substitution
chr8	25338271	C	T	0	23	intergenic	.	.	.	.	.	right=Aa_G589230.h1:490;left=Aa_G980860.h1:24437;variant_type=substitution
chr8	25409705	C	T	11	5	intergenic	.	.	.	.	.	right=Aa_G4000.h1:131470;left=Aa_G252900.h1:5111;variant_type=substitution
chr8	25490824	C	T	26	15	intergenic	.	.	.	.	.	right=Aa_G4000.h1:50351;left=Aa_G252900.h1:86230;variant_type=substitution
chr8	25490837	G	A	27	11	intergenic	.	.	.	.	.	right=Aa_G4000.h1:50338;left=Aa_G252900.h1:86243;variant_type=substitution
chr8	25491070	C	T	39	21	intergenic	.	.	.	.	.	right=Aa_G4000.h1:50105;left=Aa_G252900.h1:86476;variant_type=substitution
chr8	25593808	G	A	29	24	intergenic	.	.	.	.	.	right=Aa_G9290.h1:145114;left=Aa_G3980.h1:27366;variant_type=substitution
chr8	25619560	C	T	0	19	intergenic	.	.	.	.	.	right=Aa_G9290.h1:119362;left=Aa_G3980.h1:53118;variant_type=substitution
chr8	25746155	C	T	0	35	intergenic	.	.	.	.	.	right=Aa_G9280.h1:5542;left=Aa_G9290.h1:4847;variant_type=substitution
chr8	25823384	C	T	0	34	intergenic	.	.	.	.	.	right=Aa_G9230.h1:11200;left=Aa_G9250.h1:777;variant_type=substitution
chr8	25861568	C	T	1	18	intergenic	.	.	.	.	.	right=Aa_G361230.h1:52851;left=Aa_G9230.h1:26448;variant_type=substitution
chr8	26439370	C	T	0	54	intergenic	.	.	.	.	.	right=Aa_G382520.h1:8973;left=Aa_G382510.h1:20040;variant_type=substitution
chr8	26452056	C	T	0	26	CDS	.	Aa_G382520.h1.t1	+	CTA > TTA	L > L	effect=Synonymous:.;variant_type=substitution
chr8	26571255	C	T	0	38	intergenic	.	.	.	.	.	right=Aa_G23140.h1:72707;left=Aa_G23190.h1:92780;variant_type=substitution
chr8	26738561	G	A	21	13	intron	.	Aa_G950030.h1.t1	+	.	.	left=.:228;right=.:289;variant_type=substitution
chr8	26738591	C	T	15	15	intron	.	Aa_G950030.h1.t1	+	.	.	left=.:258;right=.:259;variant_type=substitution
chr8	26738630	G	A	15	13	intron	.	Aa_G950030.h1.t1	+	.	.	left=.:297;right=.:220;variant_type=substitution
chr8	26771238	G	A	24	9	intergenic	.	.	.	.	.	right=Aa_G396070.h1:31474;left=Aa_G294150.h8:10358;variant_type=substitution
chr8	26993562	C	T	0	26	intergenic	.	.	.	.	.	right=Aa_G680930.h1:4154;left=Aa_G447250.h1:22551;variant_type=substitution
chr8	27019582	C	T	24	9	intergenic	.	.	.	.	.	right=Aa_G138950.h1:13095;left=Aa_G1086020.h2:14173;variant_type=substitution
chr8	27310384	C	T	4	25	intergenic	.	.	.	.	.	right=Aa_G28530.h1:20107;left=Aa_G28520.h1:8508;variant_type=substitution
chr8	27632236	C	T	1	23	CDS	.	Aa_G286990.h1.t1	-	GAG > AAG	E > K	effect=Nonsynonymous:missense;variant_type=substitution
chr8	27836449	G	A	12	6	intergenic	.	.	.	.	.	right=Aa_G90080.h1:759;left=Aa_G90090.h1:6279;variant_type=substitution
chr8	27836450	G	A	12	6	intergenic	.	.	.	.	.	right=Aa_G90080.h1:758;left=Aa_G90090.h1:6280;variant_type=substitution
chr8	27922253	C	T	0	37	intergenic	.	.	.	.	.	right=Aa_G17400.h1:34431;left=Aa_G90040.h1:34212;variant_type=substitution
chr8	28129064	G	A	48	32	intergenic	.	.	.	.	.	right=Aa_G82780.h1:12238;left=Aa_G82770.h1:11394;variant_type=substitution
chr8	28143348	C	T	12	5	intergenic	.	.	.	.	.	right=Aa_G82790.h1:4523;left=Aa_G82780.h1:972;variant_type=substitution
chr8	28441765	C	T	10	11	intergenic	.	.	.	.	.	right=Aa_G161730.h1:6166;left=Aa_G161750.h1:29146;variant_type=substitution
chr8	28443860	G	A	36	30	intergenic	.	.	.	.	.	right=Aa_G161730.h1:4071;left=Aa_G161750.h1:31241;variant_type=substitution
chr8	28443933	G	A	43	45	intergenic	.	.	.	.	.	right=Aa_G161730.h1:3998;left=Aa_G161750.h1:31314;variant_type=substitution
chr8	28449335	C	T	0	10	intergenic	.	.	.	.	.	right=Aa_G161720.h1:3560;left=Aa_G161730.h1:296;variant_type=substitution
chr8	28546599	G	A	63	23	intergenic	.	.	.	.	.	right=Aa_G77210.h605:42309;left=Aa_G161670.h1:11842;variant_type=substitution
chr8	28546626	C	T	67	32	intergenic	.	.	.	.	.	right=Aa_G77210.h605:42282;left=Aa_G161670.h1:11869;variant_type=substitution
chr8	28549358	C	T	1	28	intergenic	.	.	.	.	.	right=Aa_G77210.h605:39550;left=Aa_G161670.h1:14601;variant_type=substitution
chr8	28593553	C	T	54	40	intron	.	Aa_G77210.h605.t1	-	.	.	left=.:4619;right=.:18670;variant_type=substitution
chr8	28593603	C	T	64	31	intron	.	Aa_G77210.h605.t1	-	.	.	left=.:4669;right=.:18620;variant_type=substitution
chr8	29003486	G	A	42	26	intergenic	.	.	.	.	.	right=Aa_G415900.h1:18378;left=Aa_G336440.h1:10945;variant_type=substitution
chr8	29232127	C	T	0	22	intergenic	.	.	.	.	.	right=Aa_G125950.h1:12088;left=Aa_G125940.h1:723;variant_type=substitution
chr8	29309548	G	A	26	19	intergenic	.	.	.	.	.	right=Aa_G442820.h1:8850;left=Aa_G362300.h1:19974;variant_type=substitution
chr8	29326092	C	T	0	30	CDS	.	Aa_G442830.h1.t1	+	TTC > TTT	F > F	effect=Synonymous:.;variant_type=substitution
chr8	29475586	C	T	0	21	intergenic	.	.	.	.	.	right=Aa_G550630.h1:1180;left=Aa_G535270.h1:15065;variant_type=substitution
chr8	29508828	C	T	1	16	intergenic	.	.	.	.	.	right=Aa_G597670.h1:4862;left=Aa_G550610.h2:10500;variant_type=substitution
chr8	29604500	G	A	27	20	intergenic	.	.	.	.	.	right=Aa_G77210.h601:17479;left=Aa_G837900.h2:25738;variant_type=substitution
chr8	29772077	C	T	0	16	intergenic	.	.	.	.	.	right=Aa_G649660.h1:15146;left=Aa_G77210.h222:23011;variant_type=substitution
chr8	30449182	C	T	0	27	intergenic	.	.	.	.	.	right=Aa_G577650.h1:8437;left=Aa_G70190.h1:3231;variant_type=substitution
chr8	30675652	C	T	0	47	intergenic	.	.	.	.	.	right=Aa_G488930.h2:11753;left=Aa_G153120.h1:38743;variant_type=substitution
chr8	30949775	G	A	33	16	intergenic	.	.	.	.	.	right=Aa_G675250.h1:1836;left=Aa_G466580.h1:18691;variant_type=substitution
chr8	30949869	G	A	31	32	intergenic	.	.	.	.	.	right=Aa_G675250.h1:1742;left=Aa_G466580.h1:18785;variant_type=substitution
chr8	31010553	G	A	64	40	intergenic	.	.	.	.	.	right=Aa_G172530.h1:7493;left=Aa_G172520.h1:6378;variant_type=substitution
chr8	31010936	G	A	69	63	intergenic	.	.	.	.	.	right=Aa_G172530.h1:7110;left=Aa_G172520.h1:6761;variant_type=substitution
chr8	31094473	G	A	1	17	intergenic	.	.	.	.	.	right=Aa_G338150.h1:3759;left=Aa_G338160.h1:2895;variant_type=substitution
chr8	31274952	C	T	1	41	intron	.	Aa_G101870.h1.t1	-	.	.	left=.:115;right=.:1;5_splice_site=intron-boundary:.;variant_type=substitution
chr8	31339054	C	T	1	50	intergenic	.	.	.	.	.	right=Aa_G265390.h1:52669;left=Aa_G77210.h598:1022;variant_type=substitution
chr8	31375330	C	T	18	18	intergenic	.	.	.	.	.	right=Aa_G265390.h1:16393;left=Aa_G77210.h598:37298;variant_type=substitution
chr8	31599424	C	T	0	34	intergenic	.	.	.	.	.	right=Aa_G348270.h1:49081;left=Aa_G598100.h1:4156;variant_type=substitution
chr8	31689729	G	A	5	10	intergenic	.	.	.	.	.	right=Aa_G261140.h1:32557;left=Aa_G261160.h1:1828;variant_type=substitution
chr8	31689798	G	A	9	6	intergenic	.	.	.	.	.	right=Aa_G261140.h1:32488;left=Aa_G261160.h1:1897;variant_type=substitution
chr8	31823620	C	T	1	57	CDS	.	Aa_G375200.h1.t1	-	GTG > ATG	V > M	effect=Nonsynonymous:missense;variant_type=substitution
chr8	31979459	C	T	1	20	intergenic	.	.	.	.	.	right=Aa_G662350.h1:19892;left=Aa_G208250.h1:9462;variant_type=substitution
chr8	32011975	C	T	30	24	intergenic	.	.	.	.	.	right=Aa_G249070.h1:67635;left=Aa_G662350.h1:10414;variant_type=substitution
chr8	32145159	C	T	17	10	intergenic	.	.	.	.	.	right=Aa_G310360.h1:15345;left=Aa_G634980.h1:1832;variant_type=substitution
chr8	32305647	C	T	0	25	intergenic	.	.	.	.	.	right=Aa_G59590.h1:5282;left=Aa_G59580.h1:3189;variant_type=substitution
chr8	32445570	G	A	39	22	intergenic	.	.	.	.	.	right=Aa_G591700.h1:1309;left=Aa_G605560.h2:13862;variant_type=substitution
chr8	32497932	C	T	30	16	intergenic	.	.	.	.	.	right=Aa_G882110.h28:7193;left=Aa_G605550.h1:4019;variant_type=substitution
chr8	32498012	C	T	26	28	intergenic	.	.	.	.	.	right=Aa_G882110.h28:7113;left=Aa_G605550.h1:4099;variant_type=substitution
chr8	32604864	C	T	0	55	intergenic	.	.	.	.	.	right=Aa_G396960.h1:8043;left=Aa_G396950.h1:397;variant_type=substitution
chr8	32650183	G	A	57	31	intergenic	.	.	.	.	.	right=Aa_G738650.h1:7323;left=Aa_G979430.h1:20336;variant_type=substitution
chr8	32754835	C	T	0	45	intergenic	.	.	.	.	.	right=Aa_G629830.h1:14160;left=Aa_G439190.h1:8568;variant_type=substitution
chr8	32818946	C	T	23	11	intergenic	.	.	.	.	.	right=Aa_G188210.h1:32040;left=Aa_G435720.h1:2769;variant_type=substitution
chr8	33077372	C	T	37	16	intergenic	.	.	.	.	.	right=Aa_G263810.h1:43156;left=Aa_G190330.h1:7468;variant_type=substitution
chr8	33138029	C	T	0	6	intergenic	.	.	.	.	.	right=Aa_G263780.h1:5048;left=Aa_G263790.h1:1363;variant_type=substitution
chr8	33161409	C	T	0	32	intergenic	.	.	.	.	.	right=Aa_G263750.h1:6606;left=Aa_G263760.h1:7581;variant_type=substitution
chr8	33426038	C	T	0	36	intergenic	.	.	.	.	.	right=Aa_G398440.h1:6044;left=Aa_G1098340.h98:36519;variant_type=substitution
chr8	33649847	C	T	0	51	intergenic	.	.	.	.	.	right=Aa_G1103950.h10:5591;left=Aa_G656250.h1:3070;variant_type=substitution
chr8	33759018	G	A	41	29	CDS	.	Aa_G175520.h1.t1	-	CGC > CGT	R > R	effect=Synonymous:.;variant_type=substitution
chr8	33890849	C	T	0	28	intergenic	.	.	.	.	.	right=Aa_G156720.h1:28528;left=Aa_G94230.h1:42496;variant_type=substitution
chr8	34025448	C	T	0	41	intergenic	.	.	.	.	.	right=Aa_G206830.h1:15379;left=Aa_G206850.h1:5957;variant_type=substitution
chr8	34138144	C	T	0	43	intergenic	.	.	.	.	.	right=Aa_G77210.h595:2544;left=Aa_G134100.h1:12482;variant_type=substitution
chr8	34170071	C	T	1	23	intergenic	.	.	.	.	.	right=Aa_G134160.h1:17927;left=Aa_G134150.h1:13453;variant_type=substitution
chr8	34504330	G	A	21	10	intergenic	.	.	.	.	.	right=Aa_G372270.h1:28299;left=Aa_G349260.h1:4339;variant_type=substitution
chr8	34802314	C	T	1	24	intron	.	Aa_G82290.h1.t1	+	.	.	left=.:374;right=.:535;variant_type=substitution
chr8	34908744	C	T	0	24	intergenic	.	.	.	.	.	right=Aa_G496160.h1:45688;left=Aa_G82280.h1:103336;variant_type=substitution

## Sheet: Bournonville 2023
Chromosome	Position	Ref alele	Alt alele	Ref count D	Alt count D	Ref count R	Alt count R	Genome region	ID	Gene or mRNA	Strand	Codon	Aminoacid	Info
5	271018	G	A	46	6	38	10	three_prime_UTR	.	transcript:Solyc05g005330.3.1	+	.	.	variant_type=substitution
5	271018	G	A	46	6	38	10	intron	.	transcript:Solyc05g005333.1.1	-	.	.	left=Solyc05g005333.1.1-E2:320;right=Solyc05g005333.1.1-E1:961;variant_type=substitution
5	355881	C	T	31	10	2	60	intergenic	.	.	.	.	.	right=gene:Solyc05g005490.3:117;left=gene:Solyc05g005460.3:290;variant_type=substitution
5	1332072	C	T	40	11	1	41	intron	.	transcript:Solyc05g006660.3.1	+	.	.	left=Solyc05g006660.3.1-E1:527;right=Solyc05g006660.3.1-E2:1710;variant_type=substitution
5	1610253	G	A	29	4	0	29	CDS	.	transcript:Solyc05g007020.3.1	-	CAG > TAG	Q > *	5_splice_site=exon-boundary:Solyc05g007020.3.1-E5;effect=Nonsynonymous:nonsense;variant_type=substitution
5	1961221	G	A	24	29	15	20	intergenic	.	.	.	.	.	right=gene:Solyc05g007330.2:4355;left=gene:Solyc05g007300.3:6316;variant_type=substitution
5	2203455	C	T	62	4	57	8	CDS	.	transcript:Solyc05g007720.1.1	+	CCT > CTT	P > L	effect=Nonsynonymous:missense;variant_type=substitution
5	2625620	C	T	52	30	43	20	intron	.	transcript:Solyc05g008230.3.1	-	.	.	left=Solyc05g008230.3.1-E2:1033;right=Solyc05g008230.3.1-E1:299;variant_type=substitution
5	2682142	G	A	32	10	5	31	intergenic	.	.	.	.	.	right=gene:Solyc05g008310.3:2581;left=gene:Solyc05g008300.2:5980;variant_type=substitution
5	2717545	C	T	54	40	72	28	three_prime_UTR	.	transcript:Solyc05g008350.3.1	+	.	.	variant_type=substitution
5	2837613	G	A	32	17	50	23	CDS	.	transcript:Solyc05g008495.1.1	+	AGA > AAA	R > K	effect=Nonsynonymous:missense;variant_type=substitution
5	2868999	C	T	10	32	29	5	intron	.	transcript:Solyc05g008560.2.1	+	.	.	left=Solyc05g008560.2.1-E9:39;right=Solyc05g008560.2.1-E10:892;variant_type=substitution
5	2905264	G	A	29	34	45	26	intergenic	.	.	.	.	.	right=gene:Solyc05g008590.3:7624;left=gene:Solyc05g008580.3:5338;variant_type=substitution
5	2999340	C	T	30	8	6	28	intron	.	transcript:Solyc05g008770.3.1	-	.	.	left=Solyc05g008770.3.1-E3:2452;right=Solyc05g008770.3.1-E2:1350;variant_type=substitution
5	3159225	C	T	21	17	23	13	CDS	.	transcript:Solyc05g008930.3.1	+	TTC > TTT	F > F	effect=Synonymous:.;variant_type=substitution
5	3159245	C	T	19	17	22	12	CDS	.	transcript:Solyc05g008930.3.1	+	CCA > CTA	P > L	effect=Nonsynonymous:missense;variant_type=substitution
5	3159460	C	T	31	13	22	12	CDS	.	transcript:Solyc05g008930.3.1	+	CGT > TGT	R > C	effect=Nonsynonymous:missense;variant_type=substitution
5	3159499	G	A	33	14	39	13	CDS	.	transcript:Solyc05g008930.3.1	+	GAC > AAC	D > N	effect=Nonsynonymous:missense;variant_type=substitution
5	3159511	G	A	33	13	35	8	CDS	.	transcript:Solyc05g008930.3.1	+	GAG > AAG	E > K	effect=Nonsynonymous:missense;variant_type=substitution
5	3159615	G	A	40	17	34	13	CDS	.	transcript:Solyc05g008930.3.1	+	AAG > AAA	K > K	effect=Synonymous:.;variant_type=substitution
5	3159673	G	A	30	22	39	12	CDS	.	transcript:Solyc05g008930.3.1	+	GAT > AAT	D > N	effect=Nonsynonymous:missense;variant_type=substitution
5	3160128	C	T	29	18	34	10	intron	.	transcript:Solyc05g008930.3.1	+	.	.	left=Solyc05g008930.3.1-E11:319;right=Solyc05g008930.3.1-E12:6204;variant_type=substitution
5	3164365	G	A	31	11	9	35	intron	.	transcript:Solyc05g008930.3.1	+	.	.	left=Solyc05g008930.3.1-E11:4556;right=Solyc05g008930.3.1-E12:1967;variant_type=substitution
5	3166401	G	A	36	12	37	14	CDS	.	transcript:Solyc05g008930.3.1	+	CCG > CCA	P > P	effect=Synonymous:.;variant_type=substitution
5	3171699	C	T	26	11	32	7	CDS	.	transcript:Solyc05g008930.3.1	+	CAT > TAT	H > Y	effect=Nonsynonymous:missense;variant_type=substitution
5	3171788	C	T	24	14	35	12	CDS	.	transcript:Solyc05g008930.3.1	+	TTC > TTT	F > F	effect=Synonymous:.;variant_type=substitution
5	3171842	C	T	31	14	33	10	CDS	.	transcript:Solyc05g008930.3.1	+	TTC > TTT	F > F	effect=Synonymous:.;variant_type=substitution
5	3172062	C	T	23	23	32	11	intron	.	transcript:Solyc05g008930.3.1	+	.	.	left=Solyc05g008930.3.1-E17:181;right=Solyc05g008930.3.1-E18:1054;variant_type=substitution
5	3172145	G	A	30	17	35	15	intron	.	transcript:Solyc05g008930.3.1	+	.	.	left=Solyc05g008930.3.1-E17:264;right=Solyc05g008930.3.1-E18:971;variant_type=substitution
5	3172205	G	A	34	12	34	10	intron	.	transcript:Solyc05g008930.3.1	+	.	.	left=Solyc05g008930.3.1-E17:324;right=Solyc05g008930.3.1-E18:911;variant_type=substitution
5	3172206	G	A	34	12	31	10	intron	.	transcript:Solyc05g008930.3.1	+	.	.	left=Solyc05g008930.3.1-E17:325;right=Solyc05g008930.3.1-E18:910;variant_type=substitution
5	3172327	G	A	31	18	35	10	intron	.	transcript:Solyc05g008930.3.1	+	.	.	left=Solyc05g008930.3.1-E17:446;right=Solyc05g008930.3.1-E18:789;variant_type=substitution
5	3172488	C	T	36	36	29	20	intron	.	transcript:Solyc05g008930.3.1	+	.	.	left=Solyc05g008930.3.1-E17:607;right=Solyc05g008930.3.1-E18:628;variant_type=substitution
5	3172528	C	T	39	22	31	12	intron	.	transcript:Solyc05g008930.3.1	+	.	.	left=Solyc05g008930.3.1-E17:647;right=Solyc05g008930.3.1-E18:588;variant_type=substitution
5	3172609	G	A	33	24	34	5	intron	.	transcript:Solyc05g008930.3.1	+	.	.	left=Solyc05g008930.3.1-E17:728;right=Solyc05g008930.3.1-E18:507;variant_type=substitution
5	3172642	G	A	30	23	37	6	intron	.	transcript:Solyc05g008930.3.1	+	.	.	left=Solyc05g008930.3.1-E17:761;right=Solyc05g008930.3.1-E18:474;variant_type=substitution
5	3172750	C	T	33	28	41	10	intron	.	transcript:Solyc05g008930.3.1	+	.	.	left=Solyc05g008930.3.1-E17:869;right=Solyc05g008930.3.1-E18:366;variant_type=substitution
5	3172939	G	A	38	21	44	9	intron	.	transcript:Solyc05g008930.3.1	+	.	.	left=Solyc05g008930.3.1-E17:1058;right=Solyc05g008930.3.1-E18:177;variant_type=substitution
5	3172983	C	T	29	21	42	10	intron	.	transcript:Solyc05g008930.3.1	+	.	.	left=Solyc05g008930.3.1-E17:1102;right=Solyc05g008930.3.1-E18:133;variant_type=substitution
5	3173051	G	A	23	17	32	16	intron	.	transcript:Solyc05g008930.3.1	+	.	.	left=Solyc05g008930.3.1-E17:1170;right=Solyc05g008930.3.1-E18:65;variant_type=substitution
5	3173054	G	A	22	17	31	16	intron	.	transcript:Solyc05g008930.3.1	+	.	.	left=Solyc05g008930.3.1-E17:1173;right=Solyc05g008930.3.1-E18:62;variant_type=substitution
5	3173122	G	A	24	22	32	11	CDS	.	transcript:Solyc05g008930.3.1	+	GGG > AGG	G > R	effect=Nonsynonymous:missense;variant_type=substitution
5	3173164	G	A	24	25	29	6	CDS	.	transcript:Solyc05g008930.3.1	+	GAG > AAG	E > K	effect=Nonsynonymous:missense;variant_type=substitution
5	3173401	G	A	26	15	35	10	CDS	.	transcript:Solyc05g008930.3.1	+	GGC > AGC	G > S	effect=Nonsynonymous:missense;variant_type=substitution
5	3173431	G	A	35	14	34	9	CDS	.	transcript:Solyc05g008930.3.1	+	GAC > AAC	D > N	effect=Nonsynonymous:missense;variant_type=substitution
5	3173556	C	T	34	13	37	7	CDS	.	transcript:Solyc05g008930.3.1	+	GCC > GCT	A > A	effect=Synonymous:.;variant_type=substitution
5	3422724	G	A	27	32	35	29	intergenic	.	.	.	.	.	right=gene:Solyc05g009280.3:4591;left=gene:Solyc05g009275.1:107;variant_type=substitution
5	3422751	C	T	27	25	36	27	intergenic	.	.	.	.	.	right=gene:Solyc05g009280.3:4564;left=gene:Solyc05g009275.1:134;variant_type=substitution
5	3505584	G	A	27	12	32	15	intergenic	.	.	.	.	.	right=gene:Solyc05g009370.3:12817;left=gene:Solyc05g009360.3:93;variant_type=substitution
5	3505604	G	A	26	22	31	19	intergenic	.	.	.	.	.	right=gene:Solyc05g009370.3:12797;left=gene:Solyc05g009360.3:113;variant_type=substitution
5	3505651	C	T	23	17	25	17	intergenic	.	.	.	.	.	right=gene:Solyc05g009370.3:12750;left=gene:Solyc05g009360.3:160;variant_type=substitution
5	3505675	G	A	16	10	23	9	intergenic	.	.	.	.	.	right=gene:Solyc05g009370.3:12726;left=gene:Solyc05g009360.3:184;variant_type=substitution
5	4021622	C	T	20	9	4	22	CDS	.	transcript:Solyc05g009800.3.1	-	GTC > ATC	V > I	effect=Nonsynonymous:missense;variant_type=substitution
5	4057398	C	T	13	41	28	14	intergenic	.	.	.	.	.	right=gene:Solyc05g009840.3:1474;left=gene:Solyc05g009820.3:1156;variant_type=substitution
5	4057650	C	T	12	19	22	10	intergenic	.	.	.	.	.	right=gene:Solyc05g009840.3:1222;left=gene:Solyc05g009820.3:1408;variant_type=substitution
5	4070048	C	T	3	14	21	12	CDS	.	transcript:Solyc05g009850.3.1	+	GCA > GTA	A > V	effect=Nonsynonymous:missense;variant_type=substitution
5	4076501	C	T	9	23	18	11	intergenic	.	.	.	.	.	right=gene:Solyc05g009870.3:121;left=gene:Solyc05g009860.2:2669;variant_type=substitution
5	4089391	C	T	4	21	16	9	intergenic	.	.	.	.	.	right=gene:ENSRNA050028392:2195;left=gene:Solyc05g009875.1:2942;variant_type=substitution
5	4126495	G	A	7	23	26	11	intron	.	transcript:Solyc05g009900.2.1	+	.	.	left=Solyc05g009900.2.1-E1:166;right=Solyc05g009900.2.1-E2:167;variant_type=substitution
5	4127834	C	T	11	20	34	8	intergenic	.	.	.	.	.	right=gene:Solyc05g009910.3:3561;left=gene:Solyc05g009900.2:1165;variant_type=substitution
5	4128340	G	A	10	23	22	9	intergenic	.	.	.	.	.	right=gene:Solyc05g009910.3:3055;left=gene:Solyc05g009900.2:1671;variant_type=substitution
5	4128363	C	T	6	21	21	11	intergenic	.	.	.	.	.	right=gene:Solyc05g009910.3:3032;left=gene:Solyc05g009900.2:1694;variant_type=substitution
5	4128507	C	T	9	21	23	11	intergenic	.	.	.	.	.	right=gene:Solyc05g009910.3:2888;left=gene:Solyc05g009900.2:1838;variant_type=substitution
5	4128551	G	A	7	26	22	8	intergenic	.	.	.	.	.	right=gene:Solyc05g009910.3:2844;left=gene:Solyc05g009900.2:1882;variant_type=substitution
5	4129458	G	A	10	17	35	11	intergenic	.	.	.	.	.	right=gene:Solyc05g009910.3:1937;left=gene:Solyc05g009900.2:2789;variant_type=substitution
5	4132170	C	T	11	25	12	10	CDS	.	transcript:Solyc05g009910.3.1	-	GCG > GCA	A > A	effect=Synonymous:.;variant_type=substitution
5	4132964	C	T	11	20	29	5	intron	.	transcript:Solyc05g009910.3.1	-	.	.	left=Solyc05g009910.3.1-E4:108;right=Solyc05g009910.3.1-E3:677;variant_type=substitution
5	4133117	G	A	6	22	18	7	intron	.	transcript:Solyc05g009910.3.1	-	.	.	left=Solyc05g009910.3.1-E4:261;right=Solyc05g009910.3.1-E3:524;variant_type=substitution
5	4135424	C	T	4	32	17	16	intergenic	.	.	.	.	.	right=gene:Solyc05g009920.3:10915;left=gene:Solyc05g009910.3:6;variant_type=substitution
5	4135459	G	A	7	28	14	14	intergenic	.	.	.	.	.	right=gene:Solyc05g009920.3:10880;left=gene:Solyc05g009910.3:41;variant_type=substitution
5	4136110	G	A	7	23	20	8	intergenic	.	.	.	.	.	right=gene:Solyc05g009920.3:10229;left=gene:Solyc05g009910.3:692;variant_type=substitution
5	4136177	C	T	6	30	30	9	intergenic	.	.	.	.	.	right=gene:Solyc05g009920.3:10162;left=gene:Solyc05g009910.3:759;variant_type=substitution
5	4136861	G	A	9	31	29	17	intergenic	.	.	.	.	.	right=gene:Solyc05g009920.3:9478;left=gene:Solyc05g009910.3:1443;variant_type=substitution
5	4138720	C	T	12	31	27	12	intergenic	.	.	.	.	.	right=gene:Solyc05g009920.3:7619;left=gene:Solyc05g009910.3:3302;variant_type=substitution
5	4139026	C	T	10	30	29	12	intergenic	.	.	.	.	.	right=gene:Solyc05g009920.3:7313;left=gene:Solyc05g009910.3:3608;variant_type=substitution
5	4139203	C	T	7	28	28	10	intergenic	.	.	.	.	.	right=gene:Solyc05g009920.3:7136;left=gene:Solyc05g009910.3:3785;variant_type=substitution
5	4139485	G	A	11	25	30	15	intergenic	.	.	.	.	.	right=gene:Solyc05g009920.3:6854;left=gene:Solyc05g009910.3:4067;variant_type=substitution
5	4143192	G	A	14	27	18	11	intergenic	.	.	.	.	.	right=gene:Solyc05g009920.3:3147;left=gene:Solyc05g009910.3:7774;variant_type=substitution
5	4143470	C	T	13	35	27	13	intergenic	.	.	.	.	.	right=gene:Solyc05g009920.3:2869;left=gene:Solyc05g009910.3:8052;variant_type=substitution
5	4144334	G	A	7	37	30	12	intergenic	.	.	.	.	.	right=gene:Solyc05g009920.3:2005;left=gene:Solyc05g009910.3:8916;variant_type=substitution
5	4145771	C	T	13	23	31	6	intergenic	.	.	.	.	.	right=gene:Solyc05g009920.3:568;left=gene:Solyc05g009910.3:10353;variant_type=substitution
5	4146396	G	A	11	20	16	12	five_prime_UTR	.	transcript:Solyc05g009920.3.1	+	.	.	effect=.:.:.;variant_type=substitution
5	4146478	C	T	5	22	19	13	five_prime_UTR	.	transcript:Solyc05g009920.3.1	+	.	.	effect=.:.:.;variant_type=substitution
5	4146682	G	A	14	28	29	14	CDS	.	transcript:Solyc05g009920.3.1	+	TCG > TCA	S > S	effect=Synonymous:.;variant_type=substitution
5	4147982	C	T	6	30	26	8	intron	.	transcript:Solyc05g009920.3.1	+	.	.	left=Solyc05g009920.3.1-E1:1129;right=Solyc05g009920.3.1-E2:132;variant_type=substitution
5	4147982	C	T	6	30	26	8	three_prime_UTR	.	transcript:Solyc05g009930.3.1	-	.	.	variant_type=substitution
5	4149258	C	T	4	20	23	8	CDS	.	transcript:Solyc05g009920.3.1	+	CCT > TCT	P > S	effect=Nonsynonymous:missense;variant_type=substitution
5	4149258	C	T	4	20	23	8	three_prime_UTR	.	transcript:Solyc05g009930.3.1	-	.	.	variant_type=substitution
5	4150170	C	T	6	22	36	8	three_prime_UTR	.	transcript:Solyc05g009920.3.1	+	.	.	variant_type=substitution
5	4150170	C	T	6	22	36	8	three_prime_UTR	.	transcript:Solyc05g009930.3.1	-	.	.	variant_type=substitution
5	4150275	C	T	10	20	23	11	three_prime_UTR	.	transcript:Solyc05g009920.3.1	+	.	.	variant_type=substitution
5	4150275	C	T	10	20	23	11	three_prime_UTR	.	transcript:Solyc05g009930.3.1	-	.	.	variant_type=substitution
5	4152978	C	T	3	22	22	7	CDS	.	transcript:Solyc05g009930.3.1	-	GAG > GAA	E > E	effect=Synonymous:.;variant_type=substitution
5	4153275	G	A	2	21	13	12	CDS	.	transcript:Solyc05g009930.3.1	-	AGC > AGT	S > S	effect=Synonymous:.;variant_type=substitution
5	4153860	C	T	9	21	26	11	intron	.	transcript:Solyc05g009930.3.1	-	.	.	left=Solyc05g009930.3.1-E4:154;right=Solyc05g009930.3.1-E3:354;variant_type=substitution
5	4154170	C	T	8	21	17	11	intron	.	transcript:Solyc05g009930.3.1	-	.	.	left=Solyc05g009930.3.1-E4:464;right=Solyc05g009930.3.1-E3:44;variant_type=substitution
5	4156374	C	T	8	34	26	15	intergenic	.	.	.	.	.	right=gene:Solyc05g009940.3:1500;left=gene:Solyc05g009930.3:5;variant_type=substitution
5	4156470	G	A	14	30	23	9	intergenic	.	.	.	.	.	right=gene:Solyc05g009940.3:1404;left=gene:Solyc05g009930.3:101;variant_type=substitution
5	4156490	G	A	9	28	24	8	intergenic	.	.	.	.	.	right=gene:Solyc05g009940.3:1384;left=gene:Solyc05g009930.3:121;variant_type=substitution
5	4156588	G	A	8	28	35	6	intergenic	.	.	.	.	.	right=gene:Solyc05g009940.3:1286;left=gene:Solyc05g009930.3:219;variant_type=substitution
5	4157200	C	T	11	28	28	14	intergenic	.	.	.	.	.	right=gene:Solyc05g009940.3:674;left=gene:Solyc05g009930.3:831;variant_type=substitution
5	4157408	G	A	14	27	29	14	intergenic	.	.	.	.	.	right=gene:Solyc05g009940.3:466;left=gene:Solyc05g009930.3:1039;variant_type=substitution
5	4158372	G	A	5	21	25	11	intron	.	transcript:Solyc05g009940.3.1	-	.	.	left=Solyc05g009940.3.1-E16:141;right=Solyc05g009940.3.1-E15:827;variant_type=substitution
5	4158613	C	T	9	27	30	11	intron	.	transcript:Solyc05g009940.3.1	-	.	.	left=Solyc05g009940.3.1-E16:382;right=Solyc05g009940.3.1-E15:586;variant_type=substitution
5	4158820	C	T	9	24	30	6	intron	.	transcript:Solyc05g009940.3.1	-	.	.	left=Solyc05g009940.3.1-E16:589;right=Solyc05g009940.3.1-E15:379;variant_type=substitution
5	4158980	C	T	16	21	32	9	intron	.	transcript:Solyc05g009940.3.1	-	.	.	left=Solyc05g009940.3.1-E16:749;right=Solyc05g009940.3.1-E15:219;variant_type=substitution
5	4159009	C	T	10	19	27	11	intron	.	transcript:Solyc05g009940.3.1	-	.	.	left=Solyc05g009940.3.1-E16:778;right=Solyc05g009940.3.1-E15:190;variant_type=substitution
5	4159672	C	T	7	17	19	8	CDS	.	transcript:Solyc05g009940.3.1	-	GCT > ACT	A > T	effect=Nonsynonymous:missense;variant_type=substitution
5	4159756	C	T	8	15	19	7	intron	.	transcript:Solyc05g009940.3.1	-	.	.	left=Solyc05g009940.3.1-E15:26;right=Solyc05g009940.3.1-E14:241;variant_type=substitution
5	4159778	C	T	8	13	23	11	intron	.	transcript:Solyc05g009940.3.1	-	.	.	left=Solyc05g009940.3.1-E15:48;right=Solyc05g009940.3.1-E14:219;variant_type=substitution
5	4160165	G	A	7	16	19	13	intron	.	transcript:Solyc05g009940.3.1	-	.	.	left=Solyc05g009940.3.1-E14:54;right=Solyc05g009940.3.1-E13:30;variant_type=substitution
5	4160243	G	A	14	23	22	9	CDS	.	transcript:Solyc05g009940.3.1	-	GCT > GTT	A > V	effect=Nonsynonymous:missense;variant_type=substitution
5	4160382	G	A	12	23	11	4	intron	.	transcript:Solyc05g009940.3.1	-	.	.	left=Solyc05g009940.3.1-E13:112;right=Solyc05g009940.3.1-E12:14;variant_type=substitution
5	4160449	G	A	5	26	17	8	CDS	.	transcript:Solyc05g009940.3.1	-	CGC > TGC	R > C	effect=Nonsynonymous:missense;variant_type=substitution
5	4160463	G	A	6	30	18	6	CDS	.	transcript:Solyc05g009940.3.1	-	GCC > GTC	A > V	effect=Nonsynonymous:missense;variant_type=substitution
5	4160530	G	A	8	29	27	11	intron	.	transcript:Solyc05g009940.3.1	-	.	.	left=Solyc05g009940.3.1-E12:32;right=Solyc05g009940.3.1-E11:59;variant_type=substitution
5	4160625	C	T	14	30	24	6	CDS	.	transcript:Solyc05g009940.3.1	-	ATG > ATA	M > I	effect=Nonsynonymous:missense;variant_type=substitution
5	4160926	G	A	11	29	27	8	intron	.	transcript:Solyc05g009940.3.1	-	.	.	left=Solyc05g009940.3.1-E10:38;right=Solyc05g009940.3.1-E9:766;variant_type=substitution
5	4161397	C	T	8	26	20	11	intron	.	transcript:Solyc05g009940.3.1	-	.	.	left=Solyc05g009940.3.1-E10:509;right=Solyc05g009940.3.1-E9:295;variant_type=substitution
5	4161415	C	T	8	21	23	10	intron	.	transcript:Solyc05g009940.3.1	-	.	.	left=Solyc05g009940.3.1-E10:527;right=Solyc05g009940.3.1-E9:277;variant_type=substitution
5	4161487	C	T	8	14	18	12	intron	.	transcript:Solyc05g009940.3.1	-	.	.	left=Solyc05g009940.3.1-E10:599;right=Solyc05g009940.3.1-E9:205;variant_type=substitution
5	4161490	G	A	8	15	19	12	intron	.	transcript:Solyc05g009940.3.1	-	.	.	left=Solyc05g009940.3.1-E10:602;right=Solyc05g009940.3.1-E9:202;variant_type=substitution
5	4161525	G	A	8	30	20	9	intron	.	transcript:Solyc05g009940.3.1	-	.	.	left=Solyc05g009940.3.1-E10:637;right=Solyc05g009940.3.1-E9:167;variant_type=substitution
5	4162175	G	A	8	28	21	9	intron	.	transcript:Solyc05g009940.3.1	-	.	.	left=Solyc05g009940.3.1-E9:368;right=Solyc05g009940.3.1-E8:762;variant_type=substitution
5	4162198	G	A	7	21	22	10	intron	.	transcript:Solyc05g009940.3.1	-	.	.	left=Solyc05g009940.3.1-E9:391;right=Solyc05g009940.3.1-E8:739;variant_type=substitution
5	4162218	G	A	6	22	23	8	intron	.	transcript:Solyc05g009940.3.1	-	.	.	left=Solyc05g009940.3.1-E9:411;right=Solyc05g009940.3.1-E8:719;variant_type=substitution
5	4162306	G	A	7	28	32	12	intron	.	transcript:Solyc05g009940.3.1	-	.	.	left=Solyc05g009940.3.1-E9:499;right=Solyc05g009940.3.1-E8:631;variant_type=substitution
5	4162337	G	A	12	29	30	11	intron	.	transcript:Solyc05g009940.3.1	-	.	.	left=Solyc05g009940.3.1-E9:530;right=Solyc05g009940.3.1-E8:600;variant_type=substitution
5	4162722	G	A	5	20	25	18	intron	.	transcript:Solyc05g009940.3.1	-	.	.	left=Solyc05g009940.3.1-E9:915;right=Solyc05g009940.3.1-E8:215;variant_type=substitution
5	4162882	C	T	8	31	17	12	intron	.	transcript:Solyc05g009940.3.1	-	.	.	left=Solyc05g009940.3.1-E9:1075;right=Solyc05g009940.3.1-E8:55;variant_type=substitution
5	4163002	C	T	7	15	20	7	CDS	.	transcript:Solyc05g009940.3.1	-	GGG > GGA	G > G	effect=Synonymous:.;variant_type=substitution
5	4163059	G	A	3	28	15	11	CDS	.	transcript:Solyc05g009940.3.1	-	AGC > AGT	S > S	effect=Synonymous:.;variant_type=substitution
5	4164451	G	A	14	28	26	10	intron	.	transcript:Solyc05g009940.3.1	-	.	.	left=Solyc05g009940.3.1-E6:649;right=Solyc05g009940.3.1-E5:408;variant_type=substitution
5	4164471	G	A	7	34	24	11	intron	.	transcript:Solyc05g009940.3.1	-	.	.	left=Solyc05g009940.3.1-E6:669;right=Solyc05g009940.3.1-E5:388;variant_type=substitution
5	4164844	C	T	8	21	23	5	intron	.	transcript:Solyc05g009940.3.1	-	.	.	left=Solyc05g009940.3.1-E6:1042;right=Solyc05g009940.3.1-E5:15;variant_type=substitution
5	4165463	C	T	5	26	29	8	intron	.	transcript:Solyc05g009940.3.1	-	.	.	left=Solyc05g009940.3.1-E4:110;right=Solyc05g009940.3.1-E3:1479;variant_type=substitution
5	4165471	G	A	4	27	27	9	intron	.	transcript:Solyc05g009940.3.1	-	.	.	left=Solyc05g009940.3.1-E4:118;right=Solyc05g009940.3.1-E3:1471;variant_type=substitution
5	4165524	G	A	4	29	19	7	intron	.	transcript:Solyc05g009940.3.1	-	.	.	left=Solyc05g009940.3.1-E4:171;right=Solyc05g009940.3.1-E3:1418;variant_type=substitution
5	4165593	G	A	7	29	27	5	intron	.	transcript:Solyc05g009940.3.1	-	.	.	left=Solyc05g009940.3.1-E4:240;right=Solyc05g009940.3.1-E3:1349;variant_type=substitution
5	4166487	G	A	9	18	25	9	intron	.	transcript:Solyc05g009940.3.1	-	.	.	left=Solyc05g009940.3.1-E4:1134;right=Solyc05g009940.3.1-E3:455;variant_type=substitution
5	4167406	G	A	6	27	28	7	intron	.	transcript:Solyc05g009940.3.1	-	.	.	left=Solyc05g009940.3.1-E3:268;right=Solyc05g009940.3.1-E2:462;variant_type=substitution
5	4168352	G	A	11	25	39	14	intergenic	.	.	.	.	.	right=gene:Solyc05g009980.3:1031;left=gene:Solyc05g009940.3:100;variant_type=substitution
5	4168645	C	T	9	24	37	15	intergenic	.	.	.	.	.	right=gene:Solyc05g009980.3:738;left=gene:Solyc05g009940.3:393;variant_type=substitution
5	4168657	G	A	12	25	36	15	intergenic	.	.	.	.	.	right=gene:Solyc05g009980.3:726;left=gene:Solyc05g009940.3:405;variant_type=substitution
5	4168708	G	A	11	30	38	10	intergenic	.	.	.	.	.	right=gene:Solyc05g009980.3:675;left=gene:Solyc05g009940.3:456;variant_type=substitution
5	4168731	C	T	13	32	37	9	intergenic	.	.	.	.	.	right=gene:Solyc05g009980.3:652;left=gene:Solyc05g009940.3:479;variant_type=substitution
5	4170070	G	A	9	42	52	13	three_prime_UTR	.	transcript:Solyc05g009980.3.1	-	.	.	variant_type=substitution
5	4170073	C	T	9	41	52	13	three_prime_UTR	.	transcript:Solyc05g009980.3.1	-	.	.	variant_type=substitution
5	4170078	C	T	8	38	52	15	three_prime_UTR	.	transcript:Solyc05g009980.3.1	-	.	.	variant_type=substitution
5	4170093	G	A	4	29	49	14	three_prime_UTR	.	transcript:Solyc05g009980.3.1	-	.	.	variant_type=substitution
5	4170169	G	A	11	37	24	17	three_prime_UTR	.	transcript:Solyc05g009980.3.1	-	.	.	variant_type=substitution
5	4171243	G	A	9	21	28	12	intron	.	transcript:Solyc05g009980.3.1	-	.	.	left=Solyc05g009980.3.1-E11:335;right=Solyc05g009980.3.1-E10:3542;variant_type=substitution
5	4171243	G	A	9	21	28	12	intron	.	transcript:Solyc05g009960.3.1	+	.	.	left=Solyc05g009960.3.1-E1:300;right=Solyc05g009960.3.1-E2:1372;variant_type=substitution
5	4172292	C	T	10	30	23	10	intron	.	transcript:Solyc05g009980.3.1	-	.	.	left=Solyc05g009980.3.1-E11:1384;right=Solyc05g009980.3.1-E10:2493;variant_type=substitution
5	4172292	C	T	10	30	23	10	intron	.	transcript:Solyc05g009960.3.1	+	.	.	left=Solyc05g009960.3.1-E1:1349;right=Solyc05g009960.3.1-E2:323;variant_type=substitution
5	4172345	G	A	10	24	22	11	intron	.	transcript:Solyc05g009980.3.1	-	.	.	left=Solyc05g009980.3.1-E11:1437;right=Solyc05g009980.3.1-E10:2440;variant_type=substitution
5	4172345	G	A	10	24	22	11	intron	.	transcript:Solyc05g009960.3.1	+	.	.	left=Solyc05g009960.3.1-E1:1402;right=Solyc05g009960.3.1-E2:270;variant_type=substitution
5	4172553	G	A	12	17	32	7	intron	.	transcript:Solyc05g009980.3.1	-	.	.	left=Solyc05g009980.3.1-E11:1645;right=Solyc05g009980.3.1-E10:2232;variant_type=substitution
5	4172553	G	A	12	17	32	7	intron	.	transcript:Solyc05g009960.3.1	+	.	.	left=Solyc05g009960.3.1-E1:1610;right=Solyc05g009960.3.1-E2:62;variant_type=substitution
5	4173314	G	A	9	29	30	15	intron	.	transcript:Solyc05g009980.3.1	-	.	.	left=Solyc05g009980.3.1-E11:2406;right=Solyc05g009980.3.1-E10:1471;variant_type=substitution
5	4173314	G	A	9	29	30	15	intron	.	transcript:Solyc05g009960.3.1	+	.	.	left=Solyc05g009960.3.1-E2:446;right=Solyc05g009960.3.1-E3:104;variant_type=substitution
5	4173798	C	T	9	24	17	13	intergenic	.	.	.	.	.	right=gene:Solyc05g009970.3:814;left=gene:Solyc05g009960.3:35;variant_type=substitution
5	4174590	C	T	11	14	33	9	intergenic	.	.	.	.	.	right=gene:Solyc05g009970.3:22;left=gene:Solyc05g009960.3:827;variant_type=substitution
5	4174674	C	T	5	16	29	8	CDS	.	transcript:Solyc05g009970.3.1	+	GCC > GCT	A > A	effect=Synonymous:.;variant_type=substitution
5	4174715	C	T	3	16	23	11	CDS	.	transcript:Solyc05g009970.3.1	+	CCT > CTT	P > L	effect=Nonsynonymous:missense;variant_type=substitution
5	4174794	C	T	5	7	15	12	CDS	.	transcript:Solyc05g009970.3.1	+	GCC > GCT	A > A	effect=Synonymous:.;variant_type=substitution
5	4174797	C	T	4	7	16	14	CDS	.	transcript:Solyc05g009970.3.1	+	GCC > GCT	A > A	effect=Synonymous:.;variant_type=substitution
5	4175175	C	T	5	8	11	4	CDS	.	transcript:Solyc05g009970.3.1	+	GGC > GGT	G > G	effect=Synonymous:.;variant_type=substitution
5	4175791	C	T	8	31	32	12	intron	.	transcript:Solyc05g009970.3.1	+	.	.	left=Solyc05g009970.3.1-E3:45;right=Solyc05g009970.3.1-E4:219;variant_type=substitution
5	4175933	G	A	7	20	26	10	intron	.	transcript:Solyc05g009970.3.1	+	.	.	left=Solyc05g009970.3.1-E3:187;right=Solyc05g009970.3.1-E4:77;variant_type=substitution
5	4177739	C	T	5	20	20	10	intergenic	.	.	.	.	.	right=gene:Solyc05g009990.3:12338;left=gene:Solyc05g009970.3:1045;variant_type=substitution
5	4179127	G	A	13	26	27	12	intergenic	.	.	.	.	.	right=gene:Solyc05g009990.3:10950;left=gene:Solyc05g009970.3:2433;variant_type=substitution
5	4179336	C	T	13	23	18	12	intergenic	.	.	.	.	.	right=gene:Solyc05g009990.3:10741;left=gene:Solyc05g009970.3:2642;variant_type=substitution
5	4183273	G	A	5	26	27	11	intergenic	.	.	.	.	.	right=gene:Solyc05g009990.3:6804;left=gene:Solyc05g009970.3:6579;variant_type=substitution
5	4183586	C	T	12	19	29	7	intergenic	.	.	.	.	.	right=gene:Solyc05g009990.3:6491;left=gene:Solyc05g009970.3:6892;variant_type=substitution
5	4183694	G	A	6	13	26	3	intergenic	.	.	.	.	.	right=gene:Solyc05g009990.3:6383;left=gene:Solyc05g009970.3:7000;variant_type=substitution
5	4183708	C	T	7	17	26	6	intergenic	.	.	.	.	.	right=gene:Solyc05g009990.3:6369;left=gene:Solyc05g009970.3:7014;variant_type=substitution
5	4183711	G	A	7	16	25	7	intergenic	.	.	.	.	.	right=gene:Solyc05g009990.3:6366;left=gene:Solyc05g009970.3:7017;variant_type=substitution
5	4183796	C	T	9	11	24	5	intergenic	.	.	.	.	.	right=gene:Solyc05g009990.3:6281;left=gene:Solyc05g009970.3:7102;variant_type=substitution
5	4184580	C	T	7	19	26	9	intergenic	.	.	.	.	.	right=gene:Solyc05g009990.3:5497;left=gene:Solyc05g009970.3:7886;variant_type=substitution
5	4184640	G	A	10	21	30	11	intergenic	.	.	.	.	.	right=gene:Solyc05g009990.3:5437;left=gene:Solyc05g009970.3:7946;variant_type=substitution
5	4184683	C	T	11	16	29	12	intergenic	.	.	.	.	.	right=gene:Solyc05g009990.3:5394;left=gene:Solyc05g009970.3:7989;variant_type=substitution
5	4184710	G	A	18	16	29	9	intergenic	.	.	.	.	.	right=gene:Solyc05g009990.3:5367;left=gene:Solyc05g009970.3:8016;variant_type=substitution
5	4184750	C	T	21	14	25	10	intergenic	.	.	.	.	.	right=gene:Solyc05g009990.3:5327;left=gene:Solyc05g009970.3:8056;variant_type=substitution
5	4184811	C	T	15	17	26	11	intergenic	.	.	.	.	.	right=gene:Solyc05g009990.3:5266;left=gene:Solyc05g009970.3:8117;variant_type=substitution
5	4185312	C	T	23	36	35	22	intergenic	.	.	.	.	.	right=gene:Solyc05g009990.3:4765;left=gene:Solyc05g009970.3:8618;variant_type=substitution
5	4185716	C	T	16	22	23	14	intergenic	.	.	.	.	.	right=gene:Solyc05g009990.3:4361;left=gene:Solyc05g009970.3:9022;variant_type=substitution
5	4185827	G	A	7	31	24	17	intergenic	.	.	.	.	.	right=gene:Solyc05g009990.3:4250;left=gene:Solyc05g009970.3:9133;variant_type=substitution
5	4185886	C	T	10	34	14	8	intergenic	.	.	.	.	.	right=gene:Solyc05g009990.3:4191;left=gene:Solyc05g009970.3:9192;variant_type=substitution
5	4186704	C	T	9	28	25	10	intergenic	.	.	.	.	.	right=gene:Solyc05g009990.3:3373;left=gene:Solyc05g009970.3:10010;variant_type=substitution
5	4186752	C	T	11	21	25	12	intergenic	.	.	.	.	.	right=gene:Solyc05g009990.3:3325;left=gene:Solyc05g009970.3:10058;variant_type=substitution
5	4187277	G	A	13	24	27	8	intergenic	.	.	.	.	.	right=gene:Solyc05g009990.3:2800;left=gene:Solyc05g009970.3:10583;variant_type=substitution
5	4187743	C	T	15	34	30	15	intergenic	.	.	.	.	.	right=gene:Solyc05g009990.3:2334;left=gene:Solyc05g009970.3:11049;variant_type=substitution
5	4187763	C	T	11	37	28	14	intergenic	.	.	.	.	.	right=gene:Solyc05g009990.3:2314;left=gene:Solyc05g009970.3:11069;variant_type=substitution
5	4187775	C	T	11	35	26	16	intergenic	.	.	.	.	.	right=gene:Solyc05g009990.3:2302;left=gene:Solyc05g009970.3:11081;variant_type=substitution
5	4187792	C	T	9	35	24	13	intergenic	.	.	.	.	.	right=gene:Solyc05g009990.3:2285;left=gene:Solyc05g009970.3:11098;variant_type=substitution
5	4187869	G	A	6	27	21	12	intergenic	.	.	.	.	.	right=gene:Solyc05g009990.3:2208;left=gene:Solyc05g009970.3:11175;variant_type=substitution
5	4187929	C	T	9	28	25	15	intergenic	.	.	.	.	.	right=gene:Solyc05g009990.3:2148;left=gene:Solyc05g009970.3:11235;variant_type=substitution
5	4188043	C	T	14	18	27	7	intergenic	.	.	.	.	.	right=gene:Solyc05g009990.3:2034;left=gene:Solyc05g009970.3:11349;variant_type=substitution
5	4188088	C	T	7	24	22	10	intergenic	.	.	.	.	.	right=gene:Solyc05g009990.3:1989;left=gene:Solyc05g009970.3:11394;variant_type=substitution
5	4188316	C	T	10	25	28	4	intergenic	.	.	.	.	.	right=gene:Solyc05g009990.3:1761;left=gene:Solyc05g009970.3:11622;variant_type=substitution
5	4188347	G	A	9	20	18	3	intergenic	.	.	.	.	.	right=gene:Solyc05g009990.3:1730;left=gene:Solyc05g009970.3:11653;variant_type=substitution
5	4188385	G	A	7	16	13	6	intergenic	.	.	.	.	.	right=gene:Solyc05g009990.3:1692;left=gene:Solyc05g009970.3:11691;variant_type=substitution
5	4188541	G	A	8	23	35	7	intergenic	.	.	.	.	.	right=gene:Solyc05g009990.3:1536;left=gene:Solyc05g009970.3:11847;variant_type=substitution
5	4188702	C	T	7	19	20	8	intergenic	.	.	.	.	.	right=gene:Solyc05g009990.3:1375;left=gene:Solyc05g009970.3:12008;variant_type=substitution
5	4188946	C	T	11	25	33	8	intergenic	.	.	.	.	.	right=gene:Solyc05g009990.3:1131;left=gene:Solyc05g009970.3:12252;variant_type=substitution
5	4189164	C	T	9	24	23	7	intergenic	.	.	.	.	.	right=gene:Solyc05g009990.3:913;left=gene:Solyc05g009970.3:12470;variant_type=substitution
5	4189246	C	T	10	25	15	11	intergenic	.	.	.	.	.	right=gene:Solyc05g009990.3:831;left=gene:Solyc05g009970.3:12552;variant_type=substitution
5	4189264	G	A	8	28	28	8	intergenic	.	.	.	.	.	right=gene:Solyc05g009990.3:813;left=gene:Solyc05g009970.3:12570;variant_type=substitution
5	4189582	G	A	11	29	20	11	intergenic	.	.	.	.	.	right=gene:Solyc05g009990.3:495;left=gene:Solyc05g009970.3:12888;variant_type=substitution
5	4189689	C	T	10	19	36	9	intergenic	.	.	.	.	.	right=gene:Solyc05g009990.3:388;left=gene:Solyc05g009970.3:12995;variant_type=substitution
5	4190426	C	T	6	21	21	15	five_prime_UTR	.	transcript:Solyc05g009990.3.1	+	.	.	effect=.:.:.;variant_type=substitution
5	4190460	C	T	7	34	28	14	five_prime_UTR	.	transcript:Solyc05g009990.3.1	+	.	.	effect=.:.:.;variant_type=substitution
5	4193219	G	A	9	18	35	10	intergenic	.	.	.	.	.	right=gene:Solyc05g010000.1:6915;left=gene:Solyc05g009990.3:322;variant_type=substitution
5	4194235	G	A	13	26	25	8	intergenic	.	.	.	.	.	right=gene:Solyc05g010000.1:5899;left=gene:Solyc05g009990.3:1338;variant_type=substitution
5	4194336	C	T	12	22	24	13	intergenic	.	.	.	.	.	right=gene:Solyc05g010000.1:5798;left=gene:Solyc05g009990.3:1439;variant_type=substitution
5	4194421	G	A	13	22	25	7	intergenic	.	.	.	.	.	right=gene:Solyc05g010000.1:5713;left=gene:Solyc05g009990.3:1524;variant_type=substitution
5	4194447	G	A	10	17	19	5	intergenic	.	.	.	.	.	right=gene:Solyc05g010000.1:5687;left=gene:Solyc05g009990.3:1550;variant_type=substitution
5	4194907	C	T	7	19	17	6	intergenic	.	.	.	.	.	right=gene:Solyc05g010000.1:5227;left=gene:Solyc05g009990.3:2010;variant_type=substitution
5	4195641	C	T	9	34	32	6	intergenic	.	.	.	.	.	right=gene:Solyc05g010000.1:4493;left=gene:Solyc05g009990.3:2744;variant_type=substitution
5	4195646	G	A	9	37	32	7	intergenic	.	.	.	.	.	right=gene:Solyc05g010000.1:4488;left=gene:Solyc05g009990.3:2749;variant_type=substitution
5	4195807	G	A	11	31	27	11	intergenic	.	.	.	.	.	right=gene:Solyc05g010000.1:4327;left=gene:Solyc05g009990.3:2910;variant_type=substitution
5	4195867	G	A	8	27	31	11	intergenic	.	.	.	.	.	right=gene:Solyc05g010000.1:4267;left=gene:Solyc05g009990.3:2970;variant_type=substitution
5	4196008	G	A	8	29	28	6	intergenic	.	.	.	.	.	right=gene:Solyc05g010000.1:4126;left=gene:Solyc05g009990.3:3111;variant_type=substitution
5	4196029	G	A	13	22	31	7	intergenic	.	.	.	.	.	right=gene:Solyc05g010000.1:4105;left=gene:Solyc05g009990.3:3132;variant_type=substitution
5	4196124	C	T	14	30	30	6	intergenic	.	.	.	.	.	right=gene:Solyc05g010000.1:4010;left=gene:Solyc05g009990.3:3227;variant_type=substitution
5	4196127	C	T	13	30	28	5	intergenic	.	.	.	.	.	right=gene:Solyc05g010000.1:4007;left=gene:Solyc05g009990.3:3230;variant_type=substitution
5	4197261	C	T	17	25	23	8	intergenic	.	.	.	.	.	right=gene:Solyc05g010000.1:2873;left=gene:Solyc05g009990.3:4364;variant_type=substitution
5	4197432	C	T	7	32	22	10	intergenic	.	.	.	.	.	right=gene:Solyc05g010000.1:2702;left=gene:Solyc05g009990.3:4535;variant_type=substitution
5	4197560	C	T	10	29	22	13	intergenic	.	.	.	.	.	right=gene:Solyc05g010000.1:2574;left=gene:Solyc05g009990.3:4663;variant_type=substitution
5	4197666	C	T	6	22	24	20	intergenic	.	.	.	.	.	right=gene:Solyc05g010000.1:2468;left=gene:Solyc05g009990.3:4769;variant_type=substitution
5	4197816	C	T	11	38	31	9	intergenic	.	.	.	.	.	right=gene:Solyc05g010000.1:2318;left=gene:Solyc05g009990.3:4919;variant_type=substitution
5	4198356	G	A	6	25	11	14	intergenic	.	.	.	.	.	right=gene:Solyc05g010000.1:1778;left=gene:Solyc05g009990.3:5459;variant_type=substitution
5	4198360	C	T	6	25	9	14	intergenic	.	.	.	.	.	right=gene:Solyc05g010000.1:1774;left=gene:Solyc05g009990.3:5463;variant_type=substitution
5	4198383	C	T	6	25	13	15	intergenic	.	.	.	.	.	right=gene:Solyc05g010000.1:1751;left=gene:Solyc05g009990.3:5486;variant_type=substitution
5	4198443	G	A	5	31	22	14	intergenic	.	.	.	.	.	right=gene:Solyc05g010000.1:1691;left=gene:Solyc05g009990.3:5546;variant_type=substitution
5	4198452	G	A	6	29	22	11	intergenic	.	.	.	.	.	right=gene:Solyc05g010000.1:1682;left=gene:Solyc05g009990.3:5555;variant_type=substitution
5	4198455	G	A	6	29	22	12	intergenic	.	.	.	.	.	right=gene:Solyc05g010000.1:1679;left=gene:Solyc05g009990.3:5558;variant_type=substitution
5	4198490	C	T	8	28	23	8	intergenic	.	.	.	.	.	right=gene:Solyc05g010000.1:1644;left=gene:Solyc05g009990.3:5593;variant_type=substitution
5	4198537	G	A	8	10	25	5	intergenic	.	.	.	.	.	right=gene:Solyc05g010000.1:1597;left=gene:Solyc05g009990.3:5640;variant_type=substitution
5	4198538	G	A	8	10	25	5	intergenic	.	.	.	.	.	right=gene:Solyc05g010000.1:1596;left=gene:Solyc05g009990.3:5641;variant_type=substitution
5	4198626	C	T	11	24	23	8	intergenic	.	.	.	.	.	right=gene:Solyc05g010000.1:1508;left=gene:Solyc05g009990.3:5729;variant_type=substitution
5	4199152	G	A	7	15	17	6	intergenic	.	.	.	.	.	right=gene:Solyc05g010000.1:982;left=gene:Solyc05g009990.3:6255;variant_type=substitution
5	4199157	C	T	6	15	18	5	intergenic	.	.	.	.	.	right=gene:Solyc05g010000.1:977;left=gene:Solyc05g009990.3:6260;variant_type=substitution
5	4199193	G	A	6	15	15	7	intergenic	.	.	.	.	.	right=gene:Solyc05g010000.1:941;left=gene:Solyc05g009990.3:6296;variant_type=substitution
5	4200099	C	T	2	12	25	8	intergenic	.	.	.	.	.	right=gene:Solyc05g010000.1:35;left=gene:Solyc05g009990.3:7202;variant_type=substitution
5	4200795	C	T	10	19	34	9	intergenic	.	.	.	.	.	right=gene:Solyc05g010030.3:13366;left=gene:Solyc05g010000.1:356;variant_type=substitution
5	4201483	C	T	3	41	16	10	intergenic	.	.	.	.	.	right=gene:Solyc05g010030.3:12678;left=gene:Solyc05g010000.1:1044;variant_type=substitution
5	4203767	C	T	7	26	32	11	intergenic	.	.	.	.	.	right=gene:Solyc05g010030.3:10394;left=gene:Solyc05g010000.1:3328;variant_type=substitution
5	4203789	C	T	5	24	29	11	intergenic	.	.	.	.	.	right=gene:Solyc05g010030.3:10372;left=gene:Solyc05g010000.1:3350;variant_type=substitution
5	4203969	G	A	12	17	22	8	intergenic	.	.	.	.	.	right=gene:Solyc05g010030.3:10192;left=gene:Solyc05g010000.1:3530;variant_type=substitution
5	4204815	C	T	14	23	23	9	intergenic	.	.	.	.	.	right=gene:Solyc05g010030.3:9346;left=gene:Solyc05g010000.1:4376;variant_type=substitution
5	4205602	G	A	12	28	25	9	intergenic	.	.	.	.	.	right=gene:Solyc05g010030.3:8559;left=gene:Solyc05g010000.1:5163;variant_type=substitution
5	4208447	C	T	13	23	34	17	intergenic	.	.	.	.	.	right=gene:Solyc05g010030.3:5714;left=gene:Solyc05g010000.1:8008;variant_type=substitution
5	4209465	G	A	12	19	20	7	intergenic	.	.	.	.	.	right=gene:Solyc05g010030.3:4696;left=gene:Solyc05g010000.1:9026;variant_type=substitution
5	4209678	C	T	10	18	26	12	intergenic	.	.	.	.	.	right=gene:Solyc05g010030.3:4483;left=gene:Solyc05g010000.1:9239;variant_type=substitution
5	4210303	G	A	10	34	35	21	intergenic	.	.	.	.	.	right=gene:Solyc05g010030.3:3858;left=gene:Solyc05g010000.1:9864;variant_type=substitution
5	4210522	C	T	9	23	32	16	intergenic	.	.	.	.	.	right=gene:Solyc05g010030.3:3639;left=gene:Solyc05g010000.1:10083;variant_type=substitution
5	4212516	G	A	14	25	30	8	intergenic	.	.	.	.	.	right=gene:Solyc05g010030.3:1645;left=gene:Solyc05g010000.1:12077;variant_type=substitution
5	4212538	C	T	11	22	25	11	intergenic	.	.	.	.	.	right=gene:Solyc05g010030.3:1623;left=gene:Solyc05g010000.1:12099;variant_type=substitution
5	4213739	G	A	8	27	30	11	intergenic	.	.	.	.	.	right=gene:Solyc05g010030.3:422;left=gene:Solyc05g010000.1:13300;variant_type=substitution
5	4214497	C	T	5	20	15	17	intron	.	transcript:Solyc05g010030.3.1	-	.	.	left=Solyc05g010030.3.1-E4:6;right=Solyc05g010030.3.1-E3:415;variant_type=substitution
5	4214677	C	T	10	27	17	11	intron	.	transcript:Solyc05g010030.3.1	-	.	.	left=Solyc05g010030.3.1-E4:186;right=Solyc05g010030.3.1-E3:235;variant_type=substitution
5	4214917	C	T	12	25	24	13	three_prime_UTR	.	transcript:Solyc05g010030.3.1	-	.	.	variant_type=substitution
5	4215092	C	T	30	14	28	9	three_prime_UTR	.	transcript:Solyc05g010030.3.1	-	.	.	variant_type=substitution
5	4215132	G	A	32	15	30	10	three_prime_UTR	.	transcript:Solyc05g010030.3.1	-	.	.	variant_type=substitution
5	4215156	G	A	30	9	26	6	three_prime_UTR	.	transcript:Solyc05g010030.3.1	-	.	.	variant_type=substitution
5	4216448	C	T	14	25	33	8	intron	.	transcript:Solyc05g010030.3.1	-	.	.	left=Solyc05g010030.3.1-E3:656;right=Solyc05g010030.3.1-E2:14890;variant_type=substitution
5	4216632	C	T	13	38	35	8	intron	.	transcript:Solyc05g010030.3.1	-	.	.	left=Solyc05g010030.3.1-E3:840;right=Solyc05g010030.3.1-E2:14706;variant_type=substitution
5	4216700	G	A	11	33	33	5	intron	.	transcript:Solyc05g010030.3.1	-	.	.	left=Solyc05g010030.3.1-E3:908;right=Solyc05g010030.3.1-E2:14638;variant_type=substitution
5	4216710	G	A	12	26	34	6	intron	.	transcript:Solyc05g010030.3.1	-	.	.	left=Solyc05g010030.3.1-E3:918;right=Solyc05g010030.3.1-E2:14628;variant_type=substitution
5	4216760	G	A	11	34	34	9	intron	.	transcript:Solyc05g010030.3.1	-	.	.	left=Solyc05g010030.3.1-E3:968;right=Solyc05g010030.3.1-E2:14578;variant_type=substitution
5	4217185	C	T	8	29	23	11	intron	.	transcript:Solyc05g010030.3.1	-	.	.	left=Solyc05g010030.3.1-E3:1393;right=Solyc05g010030.3.1-E2:14153;variant_type=substitution
5	4217723	C	T	7	28	21	7	intron	.	transcript:Solyc05g010030.3.1	-	.	.	left=Solyc05g010030.3.1-E3:1931;right=Solyc05g010030.3.1-E2:13615;variant_type=substitution
5	4218665	G	A	13	23	24	14	intron	.	transcript:Solyc05g010030.3.1	-	.	.	left=Solyc05g010030.3.1-E3:2873;right=Solyc05g010030.3.1-E2:12673;variant_type=substitution
5	4219599	C	T	6	15	19	6	intron	.	transcript:Solyc05g010030.3.1	-	.	.	left=Solyc05g010030.3.1-E3:3807;right=Solyc05g010030.3.1-E2:11739;variant_type=substitution
5	4219607	G	A	7	17	21	6	intron	.	transcript:Solyc05g010030.3.1	-	.	.	left=Solyc05g010030.3.1-E3:3815;right=Solyc05g010030.3.1-E2:11731;variant_type=substitution
5	4219804	C	T	4	12	10	4	intron	.	transcript:Solyc05g010030.3.1	-	.	.	left=Solyc05g010030.3.1-E3:4012;right=Solyc05g010030.3.1-E2:11534;variant_type=substitution
5	4219859	C	T	6	7	7	1	intron	.	transcript:Solyc05g010030.3.1	-	.	.	left=Solyc05g010030.3.1-E3:4067;right=Solyc05g010030.3.1-E2:11479;variant_type=substitution
5	4225474	C	T	6	2	34	7	intron	.	transcript:Solyc05g010030.3.1	-	.	.	left=Solyc05g010030.3.1-E3:9682;right=Solyc05g010030.3.1-E2:5864;variant_type=substitution
5	4226487	C	T	7	25	20	13	intron	.	transcript:Solyc05g010030.3.1	-	.	.	left=Solyc05g010030.3.1-E3:10695;right=Solyc05g010030.3.1-E2:4851;variant_type=substitution
5	4227138	G	A	8	42	43	7	intron	.	transcript:Solyc05g010030.3.1	-	.	.	left=Solyc05g010030.3.1-E3:11346;right=Solyc05g010030.3.1-E2:4200;variant_type=substitution
5	4227906	C	T	10	35	28	9	intron	.	transcript:Solyc05g010030.3.1	-	.	.	left=Solyc05g010030.3.1-E3:12114;right=Solyc05g010030.3.1-E2:3432;variant_type=substitution
5	4228220	C	T	8	33	22	7	intron	.	transcript:Solyc05g010030.3.1	-	.	.	left=Solyc05g010030.3.1-E3:12428;right=Solyc05g010030.3.1-E2:3118;variant_type=substitution
5	4228303	G	A	9	21	14	8	intron	.	transcript:Solyc05g010030.3.1	-	.	.	left=Solyc05g010030.3.1-E3:12511;right=Solyc05g010030.3.1-E2:3035;variant_type=substitution
5	4228306	G	A	9	22	15	7	intron	.	transcript:Solyc05g010030.3.1	-	.	.	left=Solyc05g010030.3.1-E3:12514;right=Solyc05g010030.3.1-E2:3032;variant_type=substitution
5	4228324	C	T	8	15	14	7	intron	.	transcript:Solyc05g010030.3.1	-	.	.	left=Solyc05g010030.3.1-E3:12532;right=Solyc05g010030.3.1-E2:3014;variant_type=substitution
5	4228343	G	A	5	17	15	12	intron	.	transcript:Solyc05g010030.3.1	-	.	.	left=Solyc05g010030.3.1-E3:12551;right=Solyc05g010030.3.1-E2:2995;variant_type=substitution
5	4228402	G	A	13	32	25	16	intron	.	transcript:Solyc05g010030.3.1	-	.	.	left=Solyc05g010030.3.1-E3:12610;right=Solyc05g010030.3.1-E2:2936;variant_type=substitution
5	4229180	G	A	8	17	19	9	intron	.	transcript:Solyc05g010030.3.1	-	.	.	left=Solyc05g010030.3.1-E3:13388;right=Solyc05g010030.3.1-E2:2158;variant_type=substitution
5	4231966	G	A	2	14	15	6	intron	.	transcript:Solyc05g010030.3.1	-	.	.	left=Solyc05g010030.3.1-E2:554;right=Solyc05g010030.3.1-E1:1039;variant_type=substitution
5	4232475	G	A	8	18	16	7	intron	.	transcript:Solyc05g010030.3.1	-	.	.	left=Solyc05g010030.3.1-E2:1063;right=Solyc05g010030.3.1-E1:530;variant_type=substitution
5	4232723	G	A	8	25	26	9	intron	.	transcript:Solyc05g010030.3.1	-	.	.	left=Solyc05g010030.3.1-E2:1311;right=Solyc05g010030.3.1-E1:282;variant_type=substitution
5	4232939	G	A	8	32	27	10	intron	.	transcript:Solyc05g010030.3.1	-	.	.	left=Solyc05g010030.3.1-E2:1527;right=Solyc05g010030.3.1-E1:66;variant_type=substitution
5	4233183	G	A	7	24	26	18	intergenic	.	.	.	.	.	right=gene:Solyc05g010040.2:5569;left=gene:Solyc05g010030.3:42;variant_type=substitution
5	4233272	G	A	11	29	30	9	intergenic	.	.	.	.	.	right=gene:Solyc05g010040.2:5480;left=gene:Solyc05g010030.3:131;variant_type=substitution
5	4233357	C	T	13	34	29	17	intergenic	.	.	.	.	.	right=gene:Solyc05g010040.2:5395;left=gene:Solyc05g010030.3:216;variant_type=substitution
5	4233410	G	A	11	28	27	16	intergenic	.	.	.	.	.	right=gene:Solyc05g010040.2:5342;left=gene:Solyc05g010030.3:269;variant_type=substitution
5	4234256	C	T	5	16	21	4	intergenic	.	.	.	.	.	right=gene:Solyc05g010040.2:4496;left=gene:Solyc05g010030.3:1115;variant_type=substitution
5	4234500	C	T	5	17	30	9	intergenic	.	.	.	.	.	right=gene:Solyc05g010040.2:4252;left=gene:Solyc05g010030.3:1359;variant_type=substitution
5	4234717	G	A	8	23	34	11	intergenic	.	.	.	.	.	right=gene:Solyc05g010040.2:4035;left=gene:Solyc05g010030.3:1576;variant_type=substitution
5	4235070	C	T	8	19	17	7	intergenic	.	.	.	.	.	right=gene:Solyc05g010040.2:3682;left=gene:Solyc05g010030.3:1929;variant_type=substitution
5	4235453	C	T	7	20	16	5	intergenic	.	.	.	.	.	right=gene:Solyc05g010040.2:3299;left=gene:Solyc05g010030.3:2312;variant_type=substitution
5	4235621	C	T	12	25	22	6	intergenic	.	.	.	.	.	right=gene:Solyc05g010040.2:3131;left=gene:Solyc05g010030.3:2480;variant_type=substitution
5	4235641	C	T	12	28	26	6	intergenic	.	.	.	.	.	right=gene:Solyc05g010040.2:3111;left=gene:Solyc05g010030.3:2500;variant_type=substitution
5	4235891	G	A	18	17	22	7	intergenic	.	.	.	.	.	right=gene:Solyc05g010040.2:2861;left=gene:Solyc05g010030.3:2750;variant_type=substitution
5	4235924	C	T	13	21	21	9	intergenic	.	.	.	.	.	right=gene:Solyc05g010040.2:2828;left=gene:Solyc05g010030.3:2783;variant_type=substitution
5	4236180	C	T	6	12	12	13	intergenic	.	.	.	.	.	right=gene:Solyc05g010040.2:2572;left=gene:Solyc05g010030.3:3039;variant_type=substitution
5	4236402	C	T	4	16	20	15	intergenic	.	.	.	.	.	right=gene:Solyc05g010040.2:2350;left=gene:Solyc05g010030.3:3261;variant_type=substitution
5	4236416	G	A	5	19	21	17	intergenic	.	.	.	.	.	right=gene:Solyc05g010040.2:2336;left=gene:Solyc05g010030.3:3275;variant_type=substitution
5	4236904	G	A	15	15	24	10	intergenic	.	.	.	.	.	right=gene:Solyc05g010040.2:1848;left=gene:Solyc05g010030.3:3763;variant_type=substitution
5	4236980	C	T	14	30	22	11	intergenic	.	.	.	.	.	right=gene:Solyc05g010040.2:1772;left=gene:Solyc05g010030.3:3839;variant_type=substitution
5	4237642	C	T	11	28	19	2	intergenic	.	.	.	.	.	right=gene:Solyc05g010040.2:1110;left=gene:Solyc05g010030.3:4501;variant_type=substitution
5	4238694	G	A	1	9	10	4	intergenic	.	.	.	.	.	right=gene:Solyc05g010040.2:58;left=gene:Solyc05g010030.3:5553;variant_type=substitution
5	4239711	G	A	8	27	28	12	intron	.	transcript:Solyc05g010040.2.1	-	.	.	left=Solyc05g010040.2.1-E2:187;right=Solyc05g010040.2.1-E1:490;variant_type=substitution
5	4239807	C	T	13	27	32	9	intron	.	transcript:Solyc05g010040.2.1	-	.	.	left=Solyc05g010040.2.1-E2:283;right=Solyc05g010040.2.1-E1:394;variant_type=substitution
5	4239828	C	T	13	27	30	10	intron	.	transcript:Solyc05g010040.2.1	-	.	.	left=Solyc05g010040.2.1-E2:304;right=Solyc05g010040.2.1-E1:373;variant_type=substitution
5	4239859	C	T	11	29	32	13	intron	.	transcript:Solyc05g010040.2.1	-	.	.	left=Solyc05g010040.2.1-E2:335;right=Solyc05g010040.2.1-E1:342;variant_type=substitution
5	4239956	C	T	13	26	32	9	intron	.	transcript:Solyc05g010040.2.1	-	.	.	left=Solyc05g010040.2.1-E2:432;right=Solyc05g010040.2.1-E1:245;variant_type=substitution
5	4240394	G	A	16	28	41	14	intergenic	.	.	.	.	.	right=gene:Solyc05g010050.3:4404;left=gene:Solyc05g010040.2:62;variant_type=substitution
5	4240992	C	T	15	35	24	10	intergenic	.	.	.	.	.	right=gene:Solyc05g010050.3:3806;left=gene:Solyc05g010040.2:660;variant_type=substitution
5	4242116	C	T	7	23	25	9	intergenic	.	.	.	.	.	right=gene:Solyc05g010050.3:2682;left=gene:Solyc05g010040.2:1784;variant_type=substitution
5	4242268	G	A	8	20	18	6	intergenic	.	.	.	.	.	right=gene:Solyc05g010050.3:2530;left=gene:Solyc05g010040.2:1936;variant_type=substitution
5	4242502	G	A	1	24	14	6	intergenic	.	.	.	.	.	right=gene:Solyc05g010050.3:2296;left=gene:Solyc05g010040.2:2170;variant_type=substitution
5	4242695	G	A	6	26	24	13	intergenic	.	.	.	.	.	right=gene:Solyc05g010050.3:2103;left=gene:Solyc05g010040.2:2363;variant_type=substitution
5	4243272	C	T	7	36	26	8	intergenic	.	.	.	.	.	right=gene:Solyc05g010050.3:1526;left=gene:Solyc05g010040.2:2940;variant_type=substitution
5	4243305	C	T	7	24	28	11	intergenic	.	.	.	.	.	right=gene:Solyc05g010050.3:1493;left=gene:Solyc05g010040.2:2973;variant_type=substitution
5	4243344	C	T	13	28	31	10	intergenic	.	.	.	.	.	right=gene:Solyc05g010050.3:1454;left=gene:Solyc05g010040.2:3012;variant_type=substitution
5	4243376	C	T	15	33	31	14	intergenic	.	.	.	.	.	right=gene:Solyc05g010050.3:1422;left=gene:Solyc05g010040.2:3044;variant_type=substitution
5	4243463	C	T	13	26	29	11	intergenic	.	.	.	.	.	right=gene:Solyc05g010050.3:1335;left=gene:Solyc05g010040.2:3131;variant_type=substitution
5	4245267	C	T	9	20	19	9	CDS	.	transcript:Solyc05g010050.3.1	-	TTG > TTA	L > L	effect=Synonymous:.;variant_type=substitution
5	4246070	C	T	15	16	18	10	intron	.	transcript:Solyc05g010050.3.1	-	.	.	left=Solyc05g010050.3.1-E11:578;right=Solyc05g010050.3.1-E10:379;variant_type=substitution
5	4246517	G	A	9	20	20	9	CDS	.	transcript:Solyc05g010050.3.1	-	CCG > CTG	P > L	effect=Nonsynonymous:missense;variant_type=substitution
5	4246854	C	T	14	20	17	12	intron	.	transcript:Solyc05g010050.3.1	-	.	.	left=Solyc05g010050.3.1-E9:90;right=Solyc05g010050.3.1-E8:344;variant_type=substitution
5	4250650	G	A	10	25	23	15	intron	.	transcript:Solyc05g010050.3.1	-	.	.	left=Solyc05g010050.3.1-E3:1466;right=Solyc05g010050.3.1-E2:925;variant_type=substitution
5	4250971	C	T	15	27	29	15	intron	.	transcript:Solyc05g010050.3.1	-	.	.	left=Solyc05g010050.3.1-E3:1787;right=Solyc05g010050.3.1-E2:604;variant_type=substitution
5	4251345	G	A	10	27	27	12	intron	.	transcript:Solyc05g010050.3.1	-	.	.	left=Solyc05g010050.3.1-E3:2161;right=Solyc05g010050.3.1-E2:230;variant_type=substitution
5	4251450	C	T	6	15	22	11	intron	.	transcript:Solyc05g010050.3.1	-	.	.	left=Solyc05g010050.3.1-E3:2266;right=Solyc05g010050.3.1-E2:125;variant_type=substitution
5	4251559	C	T	13	25	21	17	intron	.	transcript:Solyc05g010050.3.1	-	.	.	left=Solyc05g010050.3.1-E3:2375;right=Solyc05g010050.3.1-E2:16;variant_type=substitution
5	4252031	C	T	8	40	25	9	five_prime_UTR	.	transcript:Solyc05g010050.3.1	-	.	.	effect=.:.:.;variant_type=substitution
5	4252096	C	T	11	30	27	9	five_prime_UTR	.	transcript:Solyc05g010050.3.1	-	.	.	effect=.:.:.;variant_type=substitution
5	4252139	G	A	9	30	32	10	five_prime_UTR	.	transcript:Solyc05g010050.3.1	-	.	.	effect=.:.:.;variant_type=substitution
5	4252544	G	A	12	34	20	14	five_prime_UTR	.	transcript:Solyc05g010050.3.1	-	.	.	effect=.:.:.;variant_type=substitution
5	4252577	G	A	14	31	20	18	five_prime_UTR	.	transcript:Solyc05g010050.3.1	-	.	.	effect=.:.:.;variant_type=substitution
5	4252967	G	A	14	30	36	9	five_prime_UTR	.	transcript:Solyc05g010050.3.1	-	.	.	effect=.:.:.;variant_type=substitution
5	4253116	C	T	7	24	32	10	five_prime_UTR	.	transcript:Solyc05g010050.3.1	-	.	.	effect=.:.:.;variant_type=substitution
5	4253344	G	A	13	15	20	6	five_prime_UTR	.	transcript:Solyc05g010050.3.1	-	.	.	effect=.:.:.;variant_type=substitution
5	4253554	G	A	16	17	33	8	five_prime_UTR	.	transcript:Solyc05g010050.3.1	-	.	.	effect=.:.:.;variant_type=substitution
5	4253579	C	T	18	17	35	9	five_prime_UTR	.	transcript:Solyc05g010050.3.1	-	.	.	effect=.:.:.;variant_type=substitution
5	4254344	C	T	11	9	19	8	five_prime_UTR	.	transcript:Solyc05g010050.3.1	-	.	.	effect=.:.:.;variant_type=substitution
5	4254614	G	A	10	10	15	5	intergenic	.	.	.	.	.	right=gene:Solyc05g010060.3:13972;left=gene:Solyc05g010050.3:120;variant_type=substitution
5	4254746	C	T	6	20	16	6	intergenic	.	.	.	.	.	right=gene:Solyc05g010060.3:13840;left=gene:Solyc05g010050.3:252;variant_type=substitution
5	4255464	G	A	10	29	31	17	intergenic	.	.	.	.	.	right=gene:Solyc05g010060.3:13122;left=gene:Solyc05g010050.3:970;variant_type=substitution
5	4255912	G	A	12	23	20	13	intergenic	.	.	.	.	.	right=gene:Solyc05g010060.3:12674;left=gene:Solyc05g010050.3:1418;variant_type=substitution
5	4256488	C	T	12	19	28	6	intergenic	.	.	.	.	.	right=gene:Solyc05g010060.3:12098;left=gene:Solyc05g010050.3:1994;variant_type=substitution
5	4256852	G	A	10	22	29	6	intergenic	.	.	.	.	.	right=gene:Solyc05g010060.3:11734;left=gene:Solyc05g010050.3:2358;variant_type=substitution
5	4257022	G	A	7	17	23	8	intergenic	.	.	.	.	.	right=gene:Solyc05g010060.3:11564;left=gene:Solyc05g010050.3:2528;variant_type=substitution
5	4257058	C	T	9	21	21	9	intergenic	.	.	.	.	.	right=gene:Solyc05g010060.3:11528;left=gene:Solyc05g010050.3:2564;variant_type=substitution
5	4257089	G	A	8	20	19	8	intergenic	.	.	.	.	.	right=gene:Solyc05g010060.3:11497;left=gene:Solyc05g010050.3:2595;variant_type=substitution
5	4258142	G	A	5	19	21	7	intergenic	.	.	.	.	.	right=gene:Solyc05g010060.3:10444;left=gene:Solyc05g010050.3:3648;variant_type=substitution
5	4258220	C	T	6	17	28	9	intergenic	.	.	.	.	.	right=gene:Solyc05g010060.3:10366;left=gene:Solyc05g010050.3:3726;variant_type=substitution
5	4259881	C	T	0	13	7	5	intergenic	.	.	.	.	.	right=gene:Solyc05g010060.3:8705;left=gene:Solyc05g010050.3:5387;variant_type=substitution
5	4259910	C	T	1	18	6	5	intergenic	.	.	.	.	.	right=gene:Solyc05g010060.3:8676;left=gene:Solyc05g010050.3:5416;variant_type=substitution
5	4260427	G	A	12	29	26	13	intergenic	.	.	.	.	.	right=gene:Solyc05g010060.3:8159;left=gene:Solyc05g010050.3:5933;variant_type=substitution
5	4260533	C	T	11	19	31	12	intergenic	.	.	.	.	.	right=gene:Solyc05g010060.3:8053;left=gene:Solyc05g010050.3:6039;variant_type=substitution
5	4260809	G	A	9	36	29	10	intergenic	.	.	.	.	.	right=gene:Solyc05g010060.3:7777;left=gene:Solyc05g010050.3:6315;variant_type=substitution
5	4261161	G	A	14	31	21	10	intergenic	.	.	.	.	.	right=gene:Solyc05g010060.3:7425;left=gene:Solyc05g010050.3:6667;variant_type=substitution
5	4261202	C	T	15	34	17	12	intergenic	.	.	.	.	.	right=gene:Solyc05g010060.3:7384;left=gene:Solyc05g010050.3:6708;variant_type=substitution
5	4261204	G	A	15	33	18	13	intergenic	.	.	.	.	.	right=gene:Solyc05g010060.3:7382;left=gene:Solyc05g010050.3:6710;variant_type=substitution
5	4262478	C	T	14	33	33	15	intergenic	.	.	.	.	.	right=gene:Solyc05g010060.3:6108;left=gene:Solyc05g010050.3:7984;variant_type=substitution
5	4262677	G	A	15	35	25	15	intergenic	.	.	.	.	.	right=gene:Solyc05g010060.3:5909;left=gene:Solyc05g010050.3:8183;variant_type=substitution
5	4262888	C	T	9	23	31	10	intergenic	.	.	.	.	.	right=gene:Solyc05g010060.3:5698;left=gene:Solyc05g010050.3:8394;variant_type=substitution
5	4263149	G	A	12	25	28	6	intergenic	.	.	.	.	.	right=gene:Solyc05g010060.3:5437;left=gene:Solyc05g010050.3:8655;variant_type=substitution
5	4263943	C	T	8	23	28	18	intergenic	.	.	.	.	.	right=gene:Solyc05g010060.3:4643;left=gene:Solyc05g010050.3:9449;variant_type=substitution
5	4264973	C	T	13	23	29	7	intergenic	.	.	.	.	.	right=gene:Solyc05g010060.3:3613;left=gene:Solyc05g010050.3:10479;variant_type=substitution
5	4264994	G	A	16	21	31	7	intergenic	.	.	.	.	.	right=gene:Solyc05g010060.3:3592;left=gene:Solyc05g010050.3:10500;variant_type=substitution
5	4265479	G	A	6	3	8	6	intergenic	.	.	.	.	.	right=gene:Solyc05g010060.3:3107;left=gene:Solyc05g010050.3:10985;variant_type=substitution
5	4266542	C	T	8	33	20	9	intergenic	.	.	.	.	.	right=gene:Solyc05g010060.3:2044;left=gene:Solyc05g010050.3:12048;variant_type=substitution
5	4267387	G	A	10	23	23	9	intergenic	.	.	.	.	.	right=gene:Solyc05g010060.3:1199;left=gene:Solyc05g010050.3:12893;variant_type=substitution
5	4267853	C	T	7	11	19	9	intergenic	.	.	.	.	.	right=gene:Solyc05g010060.3:733;left=gene:Solyc05g010050.3:13359;variant_type=substitution
5	4268021	G	A	13	25	23	13	intergenic	.	.	.	.	.	right=gene:Solyc05g010060.3:565;left=gene:Solyc05g010050.3:13527;variant_type=substitution
5	4268785	G	A	10	22	28	9	CDS	.	transcript:Solyc05g010060.3.1	+	CGT > CAT	R > H	effect=Nonsynonymous:missense;variant_type=substitution
5	4269154	C	T	12	18	25	11	CDS	.	transcript:Solyc05g010060.3.1	+	TCA > TTA	S > L	effect=Nonsynonymous:missense;variant_type=substitution
5	4271000	C	T	11	33	22	11	intron	.	transcript:Solyc05g010060.3.1	+	.	.	left=Solyc05g010060.3.1-E6:55;right=Solyc05g010060.3.1-E7:594;variant_type=substitution
5	4271032	G	A	7	36	22	12	intron	.	transcript:Solyc05g010060.3.1	+	.	.	left=Solyc05g010060.3.1-E6:87;right=Solyc05g010060.3.1-E7:562;variant_type=substitution
5	4272100	C	T	10	16	19	10	intron	.	transcript:Solyc05g010060.3.1	+	.	.	left=Solyc05g010060.3.1-E7:29;right=Solyc05g010060.3.1-E8:65;variant_type=substitution
5	4273171	G	A	5	23	18	7	intron	.	transcript:Solyc05g010060.3.1	+	.	.	left=Solyc05g010060.3.1-E10:39;right=Solyc05g010060.3.1-E11:99;variant_type=substitution
5	4278182	C	T	12	25	33	15	three_prime_UTR	.	transcript:Solyc05g010070.3.1	+	.	.	variant_type=substitution
5	4278182	C	T	12	25	33	15	three_prime_UTR	.	transcript:Solyc05g010080.3.1	-	.	.	variant_type=substitution
5	4278198	C	T	11	25	37	14	three_prime_UTR	.	transcript:Solyc05g010070.3.1	+	.	.	variant_type=substitution
5	4278198	C	T	11	25	37	14	three_prime_UTR	.	transcript:Solyc05g010080.3.1	-	.	.	variant_type=substitution
5	4280019	C	T	10	15	22	13	intergenic	.	.	.	.	.	right=gene:Solyc05g010090.1:305;left=gene:Solyc05g010080.3:335;variant_type=substitution
5	4281081	G	A	9	20	19	11	CDS	.	transcript:Solyc05g010100.3.1	-	AAC > AAT	N > N	effect=Synonymous:.;variant_type=substitution
5	4285104	G	A	8	27	12	8	CDS	.	transcript:Solyc05g010100.3.1	-	CAC > CAT	H > H	effect=Synonymous:.;variant_type=substitution
5	4286362	C	T	4	18	13	7	five_prime_UTR	.	transcript:Solyc05g010100.3.1	-	.	.	effect=.:.:.;variant_type=substitution
5	4286723	C	T	7	12	8	10	five_prime_UTR	.	transcript:Solyc05g010100.3.1	-	.	.	effect=.:.:.;variant_type=substitution
5	4287515	G	A	12	26	28	11	intergenic	.	.	.	.	.	right=gene:Solyc05g010120.3:12694;left=gene:Solyc05g010100.3:169;variant_type=substitution
5	4287703	G	A	12	27	28	10	intergenic	.	.	.	.	.	right=gene:Solyc05g010120.3:12506;left=gene:Solyc05g010100.3:357;variant_type=substitution
5	4287707	C	T	12	28	30	11	intergenic	.	.	.	.	.	right=gene:Solyc05g010120.3:12502;left=gene:Solyc05g010100.3:361;variant_type=substitution
5	4287922	G	A	13	39	35	13	intergenic	.	.	.	.	.	right=gene:Solyc05g010120.3:12287;left=gene:Solyc05g010100.3:576;variant_type=substitution
5	4288946	G	A	10	22	37	10	intergenic	.	.	.	.	.	right=gene:Solyc05g010120.3:11263;left=gene:Solyc05g010100.3:1600;variant_type=substitution
5	4289334	C	T	10	38	27	10	intergenic	.	.	.	.	.	right=gene:Solyc05g010120.3:10875;left=gene:Solyc05g010100.3:1988;variant_type=substitution
5	4291479	G	A	8	22	20	12	intergenic	.	.	.	.	.	right=gene:Solyc05g010120.3:8730;left=gene:Solyc05g010100.3:4133;variant_type=substitution
5	4291614	C	T	15	20	25	12	intergenic	.	.	.	.	.	right=gene:Solyc05g010120.3:8595;left=gene:Solyc05g010100.3:4268;variant_type=substitution
5	4292705	C	T	8	19	18	5	intergenic	.	.	.	.	.	right=gene:Solyc05g010120.3:7504;left=gene:Solyc05g010100.3:5359;variant_type=substitution
5	4292723	C	T	12	28	17	7	intergenic	.	.	.	.	.	right=gene:Solyc05g010120.3:7486;left=gene:Solyc05g010100.3:5377;variant_type=substitution
5	4293152	G	A	12	15	34	6	intergenic	.	.	.	.	.	right=gene:Solyc05g010120.3:7057;left=gene:Solyc05g010100.3:5806;variant_type=substitution
5	4293344	G	A	13	26	22	5	intergenic	.	.	.	.	.	right=gene:Solyc05g010120.3:6865;left=gene:Solyc05g010100.3:5998;variant_type=substitution
5	4293707	C	T	9	18	14	7	intergenic	.	.	.	.	.	right=gene:Solyc05g010120.3:6502;left=gene:Solyc05g010100.3:6361;variant_type=substitution
5	4294193	C	T	13	10	22	6	intergenic	.	.	.	.	.	right=gene:Solyc05g010120.3:6016;left=gene:Solyc05g010100.3:6847;variant_type=substitution
5	4294279	G	A	9	9	18	4	intergenic	.	.	.	.	.	right=gene:Solyc05g010120.3:5930;left=gene:Solyc05g010100.3:6933;variant_type=substitution
5	4294393	G	A	11	20	25	7	intergenic	.	.	.	.	.	right=gene:Solyc05g010120.3:5816;left=gene:Solyc05g010100.3:7047;variant_type=substitution
5	4294436	C	T	11	15	31	11	intergenic	.	.	.	.	.	right=gene:Solyc05g010120.3:5773;left=gene:Solyc05g010100.3:7090;variant_type=substitution
5	4294522	G	A	9	16	24	14	intergenic	.	.	.	.	.	right=gene:Solyc05g010120.3:5687;left=gene:Solyc05g010100.3:7176;variant_type=substitution
5	4294556	G	A	5	13	25	16	intergenic	.	.	.	.	.	right=gene:Solyc05g010120.3:5653;left=gene:Solyc05g010100.3:7210;variant_type=substitution
5	4294695	G	A	7	19	27	11	intergenic	.	.	.	.	.	right=gene:Solyc05g010120.3:5514;left=gene:Solyc05g010100.3:7349;variant_type=substitution
5	4294708	C	T	6	17	29	11	intergenic	.	.	.	.	.	right=gene:Solyc05g010120.3:5501;left=gene:Solyc05g010100.3:7362;variant_type=substitution
5	4295095	G	A	12	33	28	21	intergenic	.	.	.	.	.	right=gene:Solyc05g010120.3:5114;left=gene:Solyc05g010100.3:7749;variant_type=substitution
5	4295416	C	T	14	17	23	9	intergenic	.	.	.	.	.	right=gene:Solyc05g010120.3:4793;left=gene:Solyc05g010100.3:8070;variant_type=substitution
5	4295743	C	T	14	25	28	6	intergenic	.	.	.	.	.	right=gene:Solyc05g010120.3:4466;left=gene:Solyc05g010100.3:8397;variant_type=substitution
5	4296139	C	T	6	27	29	20	intergenic	.	.	.	.	.	right=gene:Solyc05g010120.3:4070;left=gene:Solyc05g010100.3:8793;variant_type=substitution
5	4296658	C	T	10	21	34	19	intergenic	.	.	.	.	.	right=gene:Solyc05g010120.3:3551;left=gene:Solyc05g010100.3:9312;variant_type=substitution
5	4297107	C	T	10	16	27	8	intergenic	.	.	.	.	.	right=gene:Solyc05g010120.3:3102;left=gene:Solyc05g010100.3:9761;variant_type=substitution
5	4297250	C	T	14	30	24	8	intergenic	.	.	.	.	.	right=gene:Solyc05g010120.3:2959;left=gene:Solyc05g010100.3:9904;variant_type=substitution
5	4297251	G	A	15	30	24	8	intergenic	.	.	.	.	.	right=gene:Solyc05g010120.3:2958;left=gene:Solyc05g010100.3:9905;variant_type=substitution
5	4297706	G	A	12	27	32	9	intergenic	.	.	.	.	.	right=gene:Solyc05g010120.3:2503;left=gene:Solyc05g010100.3:10360;variant_type=substitution
5	4298326	G	A	12	19	24	18	intergenic	.	.	.	.	.	right=gene:Solyc05g010120.3:1883;left=gene:Solyc05g010100.3:10980;variant_type=substitution
5	4298329	C	T	12	18	24	18	intergenic	.	.	.	.	.	right=gene:Solyc05g010120.3:1880;left=gene:Solyc05g010100.3:10983;variant_type=substitution
5	4298603	G	A	14	27	26	17	intergenic	.	.	.	.	.	right=gene:Solyc05g010120.3:1606;left=gene:Solyc05g010100.3:11257;variant_type=substitution
5	4298648	G	A	10	26	26	11	intergenic	.	.	.	.	.	right=gene:Solyc05g010120.3:1561;left=gene:Solyc05g010100.3:11302;variant_type=substitution
5	4298693	C	T	10	24	24	12	intergenic	.	.	.	.	.	right=gene:Solyc05g010120.3:1516;left=gene:Solyc05g010100.3:11347;variant_type=substitution
5	4298773	G	A	19	26	24	13	intergenic	.	.	.	.	.	right=gene:Solyc05g010120.3:1436;left=gene:Solyc05g010100.3:11427;variant_type=substitution
5	4298902	G	A	9	26	33	14	intergenic	.	.	.	.	.	right=gene:Solyc05g010120.3:1307;left=gene:Solyc05g010100.3:11556;variant_type=substitution
5	4299002	C	T	13	18	26	10	intergenic	.	.	.	.	.	right=gene:Solyc05g010120.3:1207;left=gene:Solyc05g010100.3:11656;variant_type=substitution
5	4299230	C	T	10	13	26	10	intergenic	.	.	.	.	.	right=gene:Solyc05g010120.3:979;left=gene:Solyc05g010100.3:11884;variant_type=substitution
5	4300133	G	A	8	22	37	13	intergenic	.	.	.	.	.	right=gene:Solyc05g010120.3:76;left=gene:Solyc05g010100.3:12787;variant_type=substitution
5	4300428	C	T	22	28	27	13	five_prime_UTR	.	transcript:Solyc05g010120.3.1	+	.	.	effect=.:.:.;variant_type=substitution
5	4302317	C	T	4	20	27	9	five_prime_UTR	.	transcript:Solyc05g010120.3.1	+	.	.	effect=.:.:.;variant_type=substitution
5	4303035	C	T	11	30	24	15	intron	.	transcript:Solyc05g010120.3.1	+	.	.	left=Solyc05g010120.3.1-E2:133;right=Solyc05g010120.3.1-E3:374;variant_type=substitution
5	4308831	C	T	9	24	42	18	three_prime_UTR	.	transcript:Solyc05g010120.3.1	+	.	.	variant_type=substitution
5	4310080	G	A	8	22	22	15	intergenic	.	.	.	.	.	right=gene:Solyc05g010140.3:127;left=gene:Solyc05g010130.1:318;variant_type=substitution
5	4310081	G	A	8	23	22	14	intergenic	.	.	.	.	.	right=gene:Solyc05g010140.3:126;left=gene:Solyc05g010130.1:319;variant_type=substitution
5	4310091	C	T	7	27	16	16	intergenic	.	.	.	.	.	right=gene:Solyc05g010140.3:116;left=gene:Solyc05g010130.1:329;variant_type=substitution
5	4311049	C	T	4	22	26	9	intron	.	transcript:Solyc05g010140.3.1	-	.	.	left=Solyc05g010140.3.1-E9:21;right=Solyc05g010140.3.1-E8:77;variant_type=substitution
5	4313849	C	T	3	14	13	6	CDS	.	transcript:Solyc05g010140.3.1	-	CCG > CCA	P > P	effect=Synonymous:.;variant_type=substitution
5	4313986	C	T	1	11	6	4	CDS	.	transcript:Solyc05g010140.3.1	-	GCC > ACC	A > T	effect=Nonsynonymous:missense;variant_type=substitution
5	4314281	G	A	2	9	16	5	CDS	.	transcript:Solyc05g010140.3.1	-	AAC > AAT	N > N	effect=Synonymous:.;variant_type=substitution
5	4315684	C	T	14	35	31	9	intron	.	transcript:Solyc05g010140.3.1	-	.	.	left=Solyc05g010140.3.1-E2:908;right=Solyc05g010140.3.1-E1:1560;variant_type=substitution
5	4316090	C	T	11	34	21	8	intron	.	transcript:Solyc05g010140.3.1	-	.	.	left=Solyc05g010140.3.1-E2:1314;right=Solyc05g010140.3.1-E1:1154;variant_type=substitution
5	4317849	G	A	11	26	28	11	intergenic	.	.	.	.	.	right=gene:Solyc05g010150.3:4224;left=gene:Solyc05g010140.3:361;variant_type=substitution
5	4317884	C	T	7	24	30	9	intergenic	.	.	.	.	.	right=gene:Solyc05g010150.3:4189;left=gene:Solyc05g010140.3:396;variant_type=substitution
5	4317909	C	T	9	19	29	9	intergenic	.	.	.	.	.	right=gene:Solyc05g010150.3:4164;left=gene:Solyc05g010140.3:421;variant_type=substitution
5	4318144	G	A	5	25	30	14	intergenic	.	.	.	.	.	right=gene:Solyc05g010150.3:3929;left=gene:Solyc05g010140.3:656;variant_type=substitution
5	4318238	C	T	8	33	27	11	intergenic	.	.	.	.	.	right=gene:Solyc05g010150.3:3835;left=gene:Solyc05g010140.3:750;variant_type=substitution
5	4318394	G	A	9	21	30	20	intergenic	.	.	.	.	.	right=gene:Solyc05g010150.3:3679;left=gene:Solyc05g010140.3:906;variant_type=substitution
5	4319332	G	A	20	30	37	18	intergenic	.	.	.	.	.	right=gene:Solyc05g010150.3:2741;left=gene:Solyc05g010140.3:1844;variant_type=substitution
5	4319352	G	A	19	27	32	18	intergenic	.	.	.	.	.	right=gene:Solyc05g010150.3:2721;left=gene:Solyc05g010140.3:1864;variant_type=substitution
5	4320534	C	T	4	23	12	6	intergenic	.	.	.	.	.	right=gene:Solyc05g010150.3:1539;left=gene:Solyc05g010140.3:3046;variant_type=substitution
5	4320777	G	A	4	23	20	9	intergenic	.	.	.	.	.	right=gene:Solyc05g010150.3:1296;left=gene:Solyc05g010140.3:3289;variant_type=substitution
5	4320906	G	A	4	12	27	8	intergenic	.	.	.	.	.	right=gene:Solyc05g010150.3:1167;left=gene:Solyc05g010140.3:3418;variant_type=substitution
5	4320914	C	T	4	13	23	8	intergenic	.	.	.	.	.	right=gene:Solyc05g010150.3:1159;left=gene:Solyc05g010140.3:3426;variant_type=substitution
5	4320923	G	A	4	14	25	9	intergenic	.	.	.	.	.	right=gene:Solyc05g010150.3:1150;left=gene:Solyc05g010140.3:3435;variant_type=substitution
5	4321170	C	T	6	26	24	11	intergenic	.	.	.	.	.	right=gene:Solyc05g010150.3:903;left=gene:Solyc05g010140.3:3682;variant_type=substitution
5	4322023	C	T	5	15	16	11	intergenic	.	.	.	.	.	right=gene:Solyc05g010150.3:50;left=gene:Solyc05g010140.3:4535;variant_type=substitution
5	4323930	C	T	8	27	35	11	intron	.	transcript:Solyc05g010150.3.1	-	.	.	left=Solyc05g010150.3.1-E6:533;right=Solyc05g010150.3.1-E5:22;variant_type=substitution
5	4326498	G	A	7	32	19	11	intron	.	transcript:Solyc05g010150.3.1	-	.	.	left=Solyc05g010150.3.1-E2:372;right=Solyc05g010150.3.1-E1:1259;variant_type=substitution
5	4328165	G	A	10	18	20	7	five_prime_UTR	.	transcript:Solyc05g010150.3.1	-	.	.	effect=.:.:.;variant_type=substitution
5	4328191	C	T	8	19	16	4	five_prime_UTR	.	transcript:Solyc05g010150.3.1	-	.	.	effect=.:.:.;variant_type=substitution
5	4328254	C	T	11	31	16	10	five_prime_UTR	.	transcript:Solyc05g010150.3.1	-	.	.	effect=.:.:.;variant_type=substitution
5	4333567	G	A	8	23	24	7	intergenic	.	.	.	.	.	right=gene:Solyc05g010160.3:3528;left=gene:Solyc05g010155.1:1496;variant_type=substitution
5	4334118	C	T	11	18	20	15	intergenic	.	.	.	.	.	right=gene:Solyc05g010160.3:2977;left=gene:Solyc05g010155.1:2047;variant_type=substitution
5	4335676	C	T	5	5	17	7	intergenic	.	.	.	.	.	right=gene:Solyc05g010160.3:1419;left=gene:Solyc05g010155.1:3605;variant_type=substitution
5	4335843	C	T	6	26	27	13	intergenic	.	.	.	.	.	right=gene:Solyc05g010160.3:1252;left=gene:Solyc05g010155.1:3772;variant_type=substitution
5	4336203	G	A	10	20	16	12	intergenic	.	.	.	.	.	right=gene:Solyc05g010160.3:892;left=gene:Solyc05g010155.1:4132;variant_type=substitution
5	4337335	G	A	10	25	25	8	intron	.	transcript:Solyc05g010160.3.1	+	.	.	left=Solyc05g010160.3.1-E1:25;right=Solyc05g010160.3.1-E2:1826;variant_type=substitution
5	4343839	C	T	12	19	20	8	intron	.	transcript:Solyc05g010160.3.1	+	.	.	left=Solyc05g010160.3.1-E12:38;right=Solyc05g010160.3.1-E13:884;variant_type=substitution
5	4350156	G	A	8	18	13	12	intron	.	transcript:Solyc05g010160.3.1	+	.	.	left=Solyc05g010160.3.1-E25:751;right=Solyc05g010160.3.1-E26:203;variant_type=substitution
5	4352225	G	A	8	27	16	13	three_prime_UTR	.	transcript:Solyc05g010160.3.1	+	.	.	variant_type=substitution
5	4352946	G	A	9	34	43	10	intergenic	.	.	.	.	.	right=gene:Solyc05g010170.1:6817;left=gene:Solyc05g010160.3:599;variant_type=substitution
5	4355162	C	T	11	26	23	12	intergenic	.	.	.	.	.	right=gene:Solyc05g010170.1:4601;left=gene:Solyc05g010160.3:2815;variant_type=substitution
5	4355414	C	T	14	18	34	13	intergenic	.	.	.	.	.	right=gene:Solyc05g010170.1:4349;left=gene:Solyc05g010160.3:3067;variant_type=substitution
5	4355806	C	T	13	27	32	13	intergenic	.	.	.	.	.	right=gene:Solyc05g010170.1:3957;left=gene:Solyc05g010160.3:3459;variant_type=substitution
5	4356119	C	T	9	32	20	10	intergenic	.	.	.	.	.	right=gene:Solyc05g010170.1:3644;left=gene:Solyc05g010160.3:3772;variant_type=substitution
5	4356580	G	A	7	23	19	7	intergenic	.	.	.	.	.	right=gene:Solyc05g010170.1:3183;left=gene:Solyc05g010160.3:4233;variant_type=substitution
5	4356653	C	T	16	15	15	6	intergenic	.	.	.	.	.	right=gene:Solyc05g010170.1:3110;left=gene:Solyc05g010160.3:4306;variant_type=substitution
5	4357290	C	T	11	19	17	14	intergenic	.	.	.	.	.	right=gene:Solyc05g010170.1:2473;left=gene:Solyc05g010160.3:4943;variant_type=substitution
5	4357313	C	T	8	17	20	11	intergenic	.	.	.	.	.	right=gene:Solyc05g010170.1:2450;left=gene:Solyc05g010160.3:4966;variant_type=substitution
5	4358068	C	T	5	14	13	2	intergenic	.	.	.	.	.	right=gene:Solyc05g010170.1:1695;left=gene:Solyc05g010160.3:5721;variant_type=substitution
5	4358134	C	T	5	19	11	2	intergenic	.	.	.	.	.	right=gene:Solyc05g010170.1:1629;left=gene:Solyc05g010160.3:5787;variant_type=substitution
5	4360866	C	T	9	26	33	12	intergenic	.	.	.	.	.	right=gene:Solyc05g010180.3:16580;left=gene:Solyc05g010170.1:567;variant_type=substitution
5	4362273	C	T	11	30	30	19	intergenic	.	.	.	.	.	right=gene:Solyc05g010180.3:15173;left=gene:Solyc05g010170.1:1974;variant_type=substitution
5	4363842	C	T	4	9	5	6	intergenic	.	.	.	.	.	right=gene:Solyc05g010180.3:13604;left=gene:Solyc05g010170.1:3543;variant_type=substitution
5	4364939	G	A	7	28	25	9	intergenic	.	.	.	.	.	right=gene:Solyc05g010180.3:12507;left=gene:Solyc05g010170.1:4640;variant_type=substitution
5	4364952	G	A	6	24	26	8	intergenic	.	.	.	.	.	right=gene:Solyc05g010180.3:12494;left=gene:Solyc05g010170.1:4653;variant_type=substitution
5	4365179	G	A	9	22	30	12	intergenic	.	.	.	.	.	right=gene:Solyc05g010180.3:12267;left=gene:Solyc05g010170.1:4880;variant_type=substitution
5	4365182	C	T	10	22	34	12	intergenic	.	.	.	.	.	right=gene:Solyc05g010180.3:12264;left=gene:Solyc05g010170.1:4883;variant_type=substitution
5	4365614	G	A	6	22	33	9	intergenic	.	.	.	.	.	right=gene:Solyc05g010180.3:11832;left=gene:Solyc05g010170.1:5315;variant_type=substitution
5	4368057	G	A	4	9	7	3	intergenic	.	.	.	.	.	right=gene:Solyc05g010180.3:9389;left=gene:Solyc05g010170.1:7758;variant_type=substitution
5	4368087	G	A	5	14	12	5	intergenic	.	.	.	.	.	right=gene:Solyc05g010180.3:9359;left=gene:Solyc05g010170.1:7788;variant_type=substitution
5	4368518	G	A	7	34	23	12	intergenic	.	.	.	.	.	right=gene:Solyc05g010180.3:8928;left=gene:Solyc05g010170.1:8219;variant_type=substitution
5	4369362	C	T	9	13	12	9	intergenic	.	.	.	.	.	right=gene:Solyc05g010180.3:8084;left=gene:Solyc05g010170.1:9063;variant_type=substitution
5	4369808	C	T	2	11	13	3	intergenic	.	.	.	.	.	right=gene:Solyc05g010180.3:7638;left=gene:Solyc05g010170.1:9509;variant_type=substitution
5	4370442	C	T	4	4	10	2	intergenic	.	.	.	.	.	right=gene:Solyc05g010180.3:7004;left=gene:Solyc05g010170.1:10143;variant_type=substitution
5	4370447	C	T	4	4	11	3	intergenic	.	.	.	.	.	right=gene:Solyc05g010180.3:6999;left=gene:Solyc05g010170.1:10148;variant_type=substitution
5	4371754	C	T	7	43	33	10	intergenic	.	.	.	.	.	right=gene:Solyc05g010180.3:5692;left=gene:Solyc05g010170.1:11455;variant_type=substitution
5	4371791	C	T	7	31	38	14	intergenic	.	.	.	.	.	right=gene:Solyc05g010180.3:5655;left=gene:Solyc05g010170.1:11492;variant_type=substitution
5	4371870	G	A	3	26	32	17	intergenic	.	.	.	.	.	right=gene:Solyc05g010180.3:5576;left=gene:Solyc05g010170.1:11571;variant_type=substitution
5	4371992	G	A	10	27	34	12	intergenic	.	.	.	.	.	right=gene:Solyc05g010180.3:5454;left=gene:Solyc05g010170.1:11693;variant_type=substitution
5	4372420	G	A	8	13	28	7	intergenic	.	.	.	.	.	right=gene:Solyc05g010180.3:5026;left=gene:Solyc05g010170.1:12121;variant_type=substitution
5	4372514	G	A	10	18	18	10	intergenic	.	.	.	.	.	right=gene:Solyc05g010180.3:4932;left=gene:Solyc05g010170.1:12215;variant_type=substitution
5	4373827	C	T	9	26	35	17	intergenic	.	.	.	.	.	right=gene:Solyc05g010180.3:3619;left=gene:Solyc05g010170.1:13528;variant_type=substitution
5	4374722	G	A	15	25	26	12	intergenic	.	.	.	.	.	right=gene:Solyc05g010180.3:2724;left=gene:Solyc05g010170.1:14423;variant_type=substitution
5	4374733	G	A	14	25	27	15	intergenic	.	.	.	.	.	right=gene:Solyc05g010180.3:2713;left=gene:Solyc05g010170.1:14434;variant_type=substitution
5	4374775	C	T	11	24	18	16	intergenic	.	.	.	.	.	right=gene:Solyc05g010180.3:2671;left=gene:Solyc05g010170.1:14476;variant_type=substitution
5	4374881	C	T	14	27	20	12	intergenic	.	.	.	.	.	right=gene:Solyc05g010180.3:2565;left=gene:Solyc05g010170.1:14582;variant_type=substitution
5	4375228	G	A	8	29	25	14	intergenic	.	.	.	.	.	right=gene:Solyc05g010180.3:2218;left=gene:Solyc05g010170.1:14929;variant_type=substitution
5	4375904	C	T	9	21	21	16	intergenic	.	.	.	.	.	right=gene:Solyc05g010180.3:1542;left=gene:Solyc05g010170.1:15605;variant_type=substitution
5	4376920	C	T	7	28	26	13	intergenic	.	.	.	.	.	right=gene:Solyc05g010180.3:526;left=gene:Solyc05g010170.1:16621;variant_type=substitution
5	4377072	C	T	6	22	21	8	intergenic	.	.	.	.	.	right=gene:Solyc05g010180.3:374;left=gene:Solyc05g010170.1:16773;variant_type=substitution
5	4378896	G	A	7	23	20	8	CDS	.	transcript:Solyc05g010180.3.1	-	CAC > CAT	H > H	effect=Synonymous:.;variant_type=substitution
5	4379045	C	T	8	22	21	11	intron	.	transcript:Solyc05g010180.3.1	-	.	.	left=Solyc05g010180.3.1-E8:15;right=Solyc05g010180.3.1-E7:75;variant_type=substitution
5	4379275	C	T	12	31	24	9	CDS	.	transcript:Solyc05g010180.3.1	-	GTC > ATC	V > I	effect=Nonsynonymous:missense;variant_type=substitution
5	4381150	C	T	8	24	30	12	CDS	.	transcript:Solyc05g010180.3.1	-	CGA > CAA	R > Q	3_splice_site=exon-boundary:Solyc05g010180.3.1-E2;effect=Nonsynonymous:missense;variant_type=substitution
5	4381207	C	T	8	27	25	15	intron	.	transcript:Solyc05g010180.3.1	-	.	.	left=Solyc05g010180.3.1-E2:55;right=Solyc05g010180.3.1-E1:1041;variant_type=substitution
5	4381640	G	A	10	24	27	9	intron	.	transcript:Solyc05g010180.3.1	-	.	.	left=Solyc05g010180.3.1-E2:488;right=Solyc05g010180.3.1-E1:608;variant_type=substitution
5	4381975	G	A	3	16	18	13	intron	.	transcript:Solyc05g010180.3.1	-	.	.	left=Solyc05g010180.3.1-E2:823;right=Solyc05g010180.3.1-E1:273;variant_type=substitution
5	4382744	G	A	13	34	29	14	intergenic	.	.	.	.	.	right=gene:Solyc05g010190.1:26;left=gene:Solyc05g010180.3:307;variant_type=substitution
5	4383098	C	T	17	22	25	16	CDS	.	transcript:Solyc05g010190.1.1	-	GGT > GAT	G > D	effect=Nonsynonymous:missense;variant_type=substitution
5	4383278	C	T	11	6	31	6	intergenic	.	.	.	.	.	right=gene:Solyc05g010200.1:416;left=gene:Solyc05g010190.1:92;variant_type=substitution
5	4383792	G	A	8	15	15	5	CDS	.	transcript:Solyc05g010200.1.1	-	CCA > TCA	P > S	effect=Nonsynonymous:missense;variant_type=substitution
5	4383908	G	A	10	11	12	5	CDS	.	transcript:Solyc05g010200.1.1	-	GCT > GTT	A > V	effect=Nonsynonymous:missense;variant_type=substitution
5	4384067	G	A	9	18	27	13	intergenic	.	.	.	.	.	right=gene:Solyc05g010203.1:2042;left=gene:Solyc05g010200.1:26;variant_type=substitution
5	4384704	G	A	12	19	20	7	intergenic	.	.	.	.	.	right=gene:Solyc05g010203.1:1405;left=gene:Solyc05g010200.1:663;variant_type=substitution
5	4384936	C	T	5	18	21	9	intergenic	.	.	.	.	.	right=gene:Solyc05g010203.1:1173;left=gene:Solyc05g010200.1:895;variant_type=substitution
5	4385526	G	A	3	12	14	12	intergenic	.	.	.	.	.	right=gene:Solyc05g010203.1:583;left=gene:Solyc05g010200.1:1485;variant_type=substitution
5	4385630	G	A	4	17	10	7	intergenic	.	.	.	.	.	right=gene:Solyc05g010203.1:479;left=gene:Solyc05g010200.1:1589;variant_type=substitution
5	4385631	G	A	4	17	9	7	intergenic	.	.	.	.	.	right=gene:Solyc05g010203.1:478;left=gene:Solyc05g010200.1:1590;variant_type=substitution
5	4385880	G	A	5	19	22	11	intergenic	.	.	.	.	.	right=gene:Solyc05g010203.1:229;left=gene:Solyc05g010200.1:1839;variant_type=substitution
5	4386070	C	T	11	28	20	15	intergenic	.	.	.	.	.	right=gene:Solyc05g010203.1:39;left=gene:Solyc05g010200.1:2029;variant_type=substitution
5	4386183	C	T	11	28	27	13	five_prime_UTR	.	transcript:Solyc05g010203.1.1	+	.	.	effect=.:.:.;variant_type=substitution
5	4386366	G	A	12	26	24	9	five_prime_UTR	.	transcript:Solyc05g010203.1.1	+	.	.	effect=.:.:.;variant_type=substitution
5	4386577	G	A	7	15	12	13	CDS	.	transcript:Solyc05g010203.1.1	+	ACG > ACA	T > T	effect=Synonymous:.;variant_type=substitution
5	4387101	C	T	11	28	20	12	CDS	.	transcript:Solyc05g010203.1.1	+	AGC > AGT	S > S	effect=Synonymous:.;variant_type=substitution
5	4387297	G	A	15	30	22	11	three_prime_UTR	.	transcript:Solyc05g010203.1.1	+	.	.	variant_type=substitution
5	4388645	C	T	10	18	18	13	intergenic	.	.	.	.	.	right=gene:Solyc05g010207.1:10499;left=gene:Solyc05g010203.1:853;variant_type=substitution
5	4388859	G	A	7	23	32	12	intergenic	.	.	.	.	.	right=gene:Solyc05g010207.1:10285;left=gene:Solyc05g010203.1:1067;variant_type=substitution
5	4390126	C	T	11	30	26	10	intergenic	.	.	.	.	.	right=gene:Solyc05g010207.1:9018;left=gene:Solyc05g010203.1:2334;variant_type=substitution
5	4391177	C	T	3	18	14	7	intergenic	.	.	.	.	.	right=gene:Solyc05g010207.1:7967;left=gene:Solyc05g010203.1:3385;variant_type=substitution
5	4391870	G	A	11	21	22	13	intergenic	.	.	.	.	.	right=gene:Solyc05g010207.1:7274;left=gene:Solyc05g010203.1:4078;variant_type=substitution
5	4392721	G	A	2	35	24	11	intergenic	.	.	.	.	.	right=gene:Solyc05g010207.1:6423;left=gene:Solyc05g010203.1:4929;variant_type=substitution
5	4392771	G	A	12	28	20	11	intergenic	.	.	.	.	.	right=gene:Solyc05g010207.1:6373;left=gene:Solyc05g010203.1:4979;variant_type=substitution
5	4393101	C	T	10	34	35	15	intergenic	.	.	.	.	.	right=gene:Solyc05g010207.1:6043;left=gene:Solyc05g010203.1:5309;variant_type=substitution
5	4393385	G	A	8	22	23	11	intergenic	.	.	.	.	.	right=gene:Solyc05g010207.1:5759;left=gene:Solyc05g010203.1:5593;variant_type=substitution
5	4393411	C	T	6	19	22	12	intergenic	.	.	.	.	.	right=gene:Solyc05g010207.1:5733;left=gene:Solyc05g010203.1:5619;variant_type=substitution
5	4393444	C	T	7	21	21	10	intergenic	.	.	.	.	.	right=gene:Solyc05g010207.1:5700;left=gene:Solyc05g010203.1:5652;variant_type=substitution
5	4394125	G	A	8	34	21	5	intergenic	.	.	.	.	.	right=gene:Solyc05g010207.1:5019;left=gene:Solyc05g010203.1:6333;variant_type=substitution
5	4394128	C	T	7	34	20	5	intergenic	.	.	.	.	.	right=gene:Solyc05g010207.1:5016;left=gene:Solyc05g010203.1:6336;variant_type=substitution
5	4394255	C	T	5	26	17	5	intergenic	.	.	.	.	.	right=gene:Solyc05g010207.1:4889;left=gene:Solyc05g010203.1:6463;variant_type=substitution
5	4394434	G	A	8	34	13	14	intergenic	.	.	.	.	.	right=gene:Solyc05g010207.1:4710;left=gene:Solyc05g010203.1:6642;variant_type=substitution
5	4394677	C	T	8	25	30	13	intergenic	.	.	.	.	.	right=gene:Solyc05g010207.1:4467;left=gene:Solyc05g010203.1:6885;variant_type=substitution
5	4394701	C	T	8	28	29	18	intergenic	.	.	.	.	.	right=gene:Solyc05g010207.1:4443;left=gene:Solyc05g010203.1:6909;variant_type=substitution
5	4394825	C	T	12	13	20	5	intergenic	.	.	.	.	.	right=gene:Solyc05g010207.1:4319;left=gene:Solyc05g010203.1:7033;variant_type=substitution
5	4395013	G	A	8	24	21	4	intergenic	.	.	.	.	.	right=gene:Solyc05g010207.1:4131;left=gene:Solyc05g010203.1:7221;variant_type=substitution
5	4395217	G	A	7	24	22	10	intergenic	.	.	.	.	.	right=gene:Solyc05g010207.1:3927;left=gene:Solyc05g010203.1:7425;variant_type=substitution
5	4395287	C	T	13	36	27	6	intergenic	.	.	.	.	.	right=gene:Solyc05g010207.1:3857;left=gene:Solyc05g010203.1:7495;variant_type=substitution
5	4395532	G	A	10	32	26	11	intergenic	.	.	.	.	.	right=gene:Solyc05g010207.1:3612;left=gene:Solyc05g010203.1:7740;variant_type=substitution
5	4395744	G	A	9	19	29	14	intergenic	.	.	.	.	.	right=gene:Solyc05g010207.1:3400;left=gene:Solyc05g010203.1:7952;variant_type=substitution
5	4396671	C	T	9	32	33	10	intergenic	.	.	.	.	.	right=gene:Solyc05g010207.1:2473;left=gene:Solyc05g010203.1:8879;variant_type=substitution
5	4396950	G	A	13	25	34	14	intergenic	.	.	.	.	.	right=gene:Solyc05g010207.1:2194;left=gene:Solyc05g010203.1:9158;variant_type=substitution
5	4397769	C	T	6	18	26	14	intergenic	.	.	.	.	.	right=gene:Solyc05g010207.1:1375;left=gene:Solyc05g010203.1:9977;variant_type=substitution
5	4398321	G	A	10	35	36	13	intergenic	.	.	.	.	.	right=gene:Solyc05g010207.1:823;left=gene:Solyc05g010203.1:10529;variant_type=substitution
5	4399253	C	T	8	13	18	13	CDS	.	transcript:Solyc05g010207.1.1	+	CCA > CTA	P > L	effect=Nonsynonymous:missense;variant_type=substitution
5	4399490	C	T	8	12	18	10	three_prime_UTR	.	transcript:Solyc05g010207.1.1	+	.	.	variant_type=substitution
5	4399850	C	T	10	27	27	14	intron	.	transcript:Solyc05g010207.1.1	+	.	.	left=Solyc05g010207.1.1-E1:163;right=Solyc05g010207.1.1-E2:959;variant_type=substitution
5	4400051	G	A	7	24	25	11	intron	.	transcript:Solyc05g010207.1.1	+	.	.	left=Solyc05g010207.1.1-E1:364;right=Solyc05g010207.1.1-E2:758;variant_type=substitution
5	4400351	G	A	7	28	30	13	intron	.	transcript:Solyc05g010207.1.1	+	.	.	left=Solyc05g010207.1.1-E1:664;right=Solyc05g010207.1.1-E2:458;variant_type=substitution
5	4400397	C	T	5	27	27	11	intron	.	transcript:Solyc05g010207.1.1	+	.	.	left=Solyc05g010207.1.1-E1:710;right=Solyc05g010207.1.1-E2:412;variant_type=substitution
5	4400730	G	A	13	26	28	10	intron	.	transcript:Solyc05g010207.1.1	+	.	.	left=Solyc05g010207.1.1-E1:1043;right=Solyc05g010207.1.1-E2:79;variant_type=substitution
5	4400769	C	T	10	22	28	15	intron	.	transcript:Solyc05g010207.1.1	+	.	.	left=Solyc05g010207.1.1-E1:1082;right=Solyc05g010207.1.1-E2:40;variant_type=substitution
5	4401059	C	T	11	32	32	8	three_prime_UTR	.	transcript:Solyc05g010207.1.1	+	.	.	variant_type=substitution
5	4401519	C	T	15	23	21	11	intergenic	.	.	.	.	.	right=gene:Solyc05g010210.1:3547;left=gene:Solyc05g010207.1:445;variant_type=substitution
5	4401567	G	A	11	19	25	7	intergenic	.	.	.	.	.	right=gene:Solyc05g010210.1:3499;left=gene:Solyc05g010207.1:493;variant_type=substitution
5	4401588	G	A	11	17	24	9	intergenic	.	.	.	.	.	right=gene:Solyc05g010210.1:3478;left=gene:Solyc05g010207.1:514;variant_type=substitution
5	4401873	G	A	21	21	35	10	intergenic	.	.	.	.	.	right=gene:Solyc05g010210.1:3193;left=gene:Solyc05g010207.1:799;variant_type=substitution
5	4401986	G	A	23	20	36	15	intergenic	.	.	.	.	.	right=gene:Solyc05g010210.1:3080;left=gene:Solyc05g010207.1:912;variant_type=substitution
5	4402560	C	T	2	18	21	4	intergenic	.	.	.	.	.	right=gene:Solyc05g010210.1:2506;left=gene:Solyc05g010207.1:1486;variant_type=substitution
5	4402755	G	A	12	30	26	13	intergenic	.	.	.	.	.	right=gene:Solyc05g010210.1:2311;left=gene:Solyc05g010207.1:1681;variant_type=substitution
5	4402894	G	A	8	20	24	17	intergenic	.	.	.	.	.	right=gene:Solyc05g010210.1:2172;left=gene:Solyc05g010207.1:1820;variant_type=substitution
5	4404384	G	A	10	30	25	17	intergenic	.	.	.	.	.	right=gene:Solyc05g010210.1:682;left=gene:Solyc05g010207.1:3310;variant_type=substitution
5	4405056	C	T	10	17	27	8	intergenic	.	.	.	.	.	right=gene:Solyc05g010210.1:10;left=gene:Solyc05g010207.1:3982;variant_type=substitution
5	4405360	C	T	11	18	30	8	CDS	.	transcript:Solyc05g010210.1.1	+	CTG > TTG	L > L	effect=Synonymous:.;variant_type=substitution
5	4405670	C	T	8	27	25	16	intergenic	.	.	.	.	.	right=gene:Solyc05g010220.1:1028;left=gene:Solyc05g010210.1:29;variant_type=substitution
5	4407778	G	A	7	18	24	15	CDS	.	transcript:Solyc05g010220.1.1	+	GTT > ATT	V > I	effect=Nonsynonymous:missense;variant_type=substitution
5	4408335	G	A	11	39	24	14	intergenic	.	.	.	.	.	right=gene:Solyc05g010240.3:8301;left=gene:Solyc05g010220.1:465;variant_type=substitution
5	4408827	C	T	7	12	17	9	intergenic	.	.	.	.	.	right=gene:Solyc05g010240.3:7809;left=gene:Solyc05g010220.1:957;variant_type=substitution
5	4408862	C	T	10	16	23	10	intergenic	.	.	.	.	.	right=gene:Solyc05g010240.3:7774;left=gene:Solyc05g010220.1:992;variant_type=substitution
5	4409449	C	T	7	20	18	13	intergenic	.	.	.	.	.	right=gene:Solyc05g010240.3:7187;left=gene:Solyc05g010220.1:1579;variant_type=substitution
5	4409466	G	A	9	18	18	13	intergenic	.	.	.	.	.	right=gene:Solyc05g010240.3:7170;left=gene:Solyc05g010220.1:1596;variant_type=substitution
5	4409961	G	A	7	18	23	12	intergenic	.	.	.	.	.	right=gene:Solyc05g010240.3:6675;left=gene:Solyc05g010220.1:2091;variant_type=substitution
5	4410013	G	A	6	27	31	15	intergenic	.	.	.	.	.	right=gene:Solyc05g010240.3:6623;left=gene:Solyc05g010220.1:2143;variant_type=substitution
5	4410260	G	A	6	21	18	10	intergenic	.	.	.	.	.	right=gene:Solyc05g010240.3:6376;left=gene:Solyc05g010220.1:2390;variant_type=substitution
5	4410647	G	A	12	25	27	8	intergenic	.	.	.	.	.	right=gene:Solyc05g010240.3:5989;left=gene:Solyc05g010220.1:2777;variant_type=substitution
5	4411461	G	A	12	45	29	9	intergenic	.	.	.	.	.	right=gene:Solyc05g010240.3:5175;left=gene:Solyc05g010220.1:3591;variant_type=substitution
5	4416856	C	T	14	28	28	13	five_prime_UTR	.	transcript:Solyc05g010240.3.1	+	.	.	effect=.:.:.;variant_type=substitution
5	4418513	C	T	7	13	24	12	intron	.	transcript:Solyc05g010240.3.1	+	.	.	left=Solyc05g010240.3.1-E4:110;right=Solyc05g010240.3.1-E5:26;variant_type=substitution
5	4418533	C	T	6	16	18	11	intron	.	transcript:Solyc05g010240.3.1	+	.	.	left=Solyc05g010240.3.1-E4:130;right=Solyc05g010240.3.1-E5:6;variant_type=substitution
5	4418658	G	A	7	22	17	9	CDS	.	transcript:Solyc05g010240.3.1	+	GAG > GAA	E > E	effect=Synonymous:.;variant_type=substitution
5	4418811	C	T	5	22	18	13	intron	.	transcript:Solyc05g010240.3.1	+	.	.	left=Solyc05g010240.3.1-E5:30;right=Solyc05g010240.3.1-E6:52;variant_type=substitution
5	4419381	G	A	4	26	20	12	intron	.	transcript:Solyc05g010240.3.1	+	.	.	left=Solyc05g010240.3.1-E7:32;right=Solyc05g010240.3.1-E8:78;variant_type=substitution
5	4420468	C	T	10	27	18	14	CDS	.	transcript:Solyc05g010240.3.1	+	GCA > GTA	A > V	effect=Nonsynonymous:missense;variant_type=substitution
5	4420760	G	A	10	10	14	8	three_prime_UTR	.	transcript:Solyc05g010240.3.1	+	.	.	variant_type=substitution
5	4420760	G	A	10	10	14	8	intron	.	transcript:Solyc05g010245.1.1	+	.	.	left=Solyc05g010245.1.1-E2:36;right=Solyc05g010245.1.1-E3:733;variant_type=substitution
5	4420760	G	A	10	10	14	8	intron	.	transcript:Solyc05g010250.2.1	-	.	.	left=Solyc05g010250.2.1-E2:32;right=Solyc05g010250.2.1-E1:745;variant_type=substitution
5	4420764	C	T	10	15	15	8	three_prime_UTR	.	transcript:Solyc05g010240.3.1	+	.	.	variant_type=substitution
5	4420764	C	T	10	15	15	8	intron	.	transcript:Solyc05g010245.1.1	+	.	.	left=Solyc05g010245.1.1-E2:40;right=Solyc05g010245.1.1-E3:729;variant_type=substitution
5	4420764	C	T	10	15	15	8	intron	.	transcript:Solyc05g010250.2.1	-	.	.	left=Solyc05g010250.2.1-E2:36;right=Solyc05g010250.2.1-E1:741;variant_type=substitution
5	4421344	G	A	17	24	33	16	three_prime_UTR	.	transcript:Solyc05g010240.3.1	+	.	.	variant_type=substitution
5	4421344	G	A	17	24	33	16	intron	.	transcript:Solyc05g010245.1.1	+	.	.	left=Solyc05g010245.1.1-E2:620;right=Solyc05g010245.1.1-E3:149;variant_type=substitution
5	4421344	G	A	17	24	33	16	intron	.	transcript:Solyc05g010250.2.1	-	.	.	left=Solyc05g010250.2.1-E2:616;right=Solyc05g010250.2.1-E1:161;variant_type=substitution
5	4422366	C	T	9	16	15	11	intergenic	.	.	.	.	.	right=gene:Solyc05g010260.3:3862;left=gene:Solyc05g010250.2:259;variant_type=substitution
5	4422551	C	T	10	26	18	18	intergenic	.	.	.	.	.	right=gene:Solyc05g010260.3:3677;left=gene:Solyc05g010250.2:444;variant_type=substitution
5	4422656	G	A	13	23	21	11	intergenic	.	.	.	.	.	right=gene:Solyc05g010260.3:3572;left=gene:Solyc05g010250.2:549;variant_type=substitution
5	4422682	G	A	13	20	25	12	intergenic	.	.	.	.	.	right=gene:Solyc05g010260.3:3546;left=gene:Solyc05g010250.2:575;variant_type=substitution
5	4422913	G	A	11	18	26	8	intergenic	.	.	.	.	.	right=gene:Solyc05g010260.3:3315;left=gene:Solyc05g010250.2:806;variant_type=substitution
5	4423692	G	A	5	27	25	25	intergenic	.	.	.	.	.	right=gene:Solyc05g010260.3:2536;left=gene:Solyc05g010250.2:1585;variant_type=substitution
5	4424172	C	T	13	30	23	9	intergenic	.	.	.	.	.	right=gene:Solyc05g010260.3:2056;left=gene:Solyc05g010250.2:2065;variant_type=substitution
5	4424195	G	A	13	27	19	13	intergenic	.	.	.	.	.	right=gene:Solyc05g010260.3:2033;left=gene:Solyc05g010250.2:2088;variant_type=substitution
5	4424665	G	A	12	25	17	7	intergenic	.	.	.	.	.	right=gene:Solyc05g010260.3:1563;left=gene:Solyc05g010250.2:2558;variant_type=substitution
5	4424683	G	A	11	25	17	7	intergenic	.	.	.	.	.	right=gene:Solyc05g010260.3:1545;left=gene:Solyc05g010250.2:2576;variant_type=substitution
5	4424935	G	A	14	32	24	7	intergenic	.	.	.	.	.	right=gene:Solyc05g010260.3:1293;left=gene:Solyc05g010250.2:2828;variant_type=substitution
5	4424953	G	A	11	26	24	6	intergenic	.	.	.	.	.	right=gene:Solyc05g010260.3:1275;left=gene:Solyc05g010250.2:2846;variant_type=substitution
5	4424963	G	A	11	25	23	5	intergenic	.	.	.	.	.	right=gene:Solyc05g010260.3:1265;left=gene:Solyc05g010250.2:2856;variant_type=substitution
5	4424998	C	T	8	16	21	5	intergenic	.	.	.	.	.	right=gene:Solyc05g010260.3:1230;left=gene:Solyc05g010250.2:2891;variant_type=substitution
5	4425250	C	T	9	35	32	8	intergenic	.	.	.	.	.	right=gene:Solyc05g010260.3:978;left=gene:Solyc05g010250.2:3143;variant_type=substitution
5	4430102	G	A	12	22	28	15	three_prime_UTR	.	transcript:Solyc05g010260.3.1	+	.	.	variant_type=substitution
5	4431758	G	A	6	23	27	18	intergenic	.	.	.	.	.	right=gene:Solyc05g010270.1:106;left=gene:Solyc05g010260.3:1606;variant_type=substitution
5	4432738	C	T	10	31	20	11	intergenic	.	.	.	.	.	right=gene:Solyc05g010280.3:9685;left=gene:Solyc05g010270.1:446;variant_type=substitution
5	4434034	G	A	13	31	31	13	intergenic	.	.	.	.	.	right=gene:Solyc05g010280.3:8389;left=gene:Solyc05g010270.1:1742;variant_type=substitution
5	4434664	G	A	11	31	26	11	intergenic	.	.	.	.	.	right=gene:Solyc05g010280.3:7759;left=gene:Solyc05g010270.1:2372;variant_type=substitution
5	4434959	C	T	14	25	31	13	intergenic	.	.	.	.	.	right=gene:Solyc05g010280.3:7464;left=gene:Solyc05g010270.1:2667;variant_type=substitution
5	4436021	G	A	7	17	23	8	intergenic	.	.	.	.	.	right=gene:Solyc05g010280.3:6402;left=gene:Solyc05g010270.1:3729;variant_type=substitution
5	4436395	C	T	8	16	16	13	intergenic	.	.	.	.	.	right=gene:Solyc05g010280.3:6028;left=gene:Solyc05g010270.1:4103;variant_type=substitution
5	4436903	C	T	30	26	38	19	intergenic	.	.	.	.	.	right=gene:Solyc05g010280.3:5520;left=gene:Solyc05g010270.1:4611;variant_type=substitution
5	4437068	G	A	22	9	32	13	intergenic	.	.	.	.	.	right=gene:Solyc05g010280.3:5355;left=gene:Solyc05g010270.1:4776;variant_type=substitution
5	4437101	G	A	17	18	26	14	intergenic	.	.	.	.	.	right=gene:Solyc05g010280.3:5322;left=gene:Solyc05g010270.1:4809;variant_type=substitution
5	4437138	G	A	16	20	21	14	intergenic	.	.	.	.	.	right=gene:Solyc05g010280.3:5285;left=gene:Solyc05g010270.1:4846;variant_type=substitution
5	4437364	G	A	8	18	27	12	intergenic	.	.	.	.	.	right=gene:Solyc05g010280.3:5059;left=gene:Solyc05g010270.1:5072;variant_type=substitution
5	4439052	C	T	14	27	33	16	intergenic	.	.	.	.	.	right=gene:Solyc05g010280.3:3371;left=gene:Solyc05g010270.1:6760;variant_type=substitution
5	4439765	C	T	11	43	24	20	intergenic	.	.	.	.	.	right=gene:Solyc05g010280.3:2658;left=gene:Solyc05g010270.1:7473;variant_type=substitution
5	4442190	G	A	16	25	25	5	intergenic	.	.	.	.	.	right=gene:Solyc05g010280.3:233;left=gene:Solyc05g010270.1:9898;variant_type=substitution
5	4442253	G	A	6	7	22	10	intergenic	.	.	.	.	.	right=gene:Solyc05g010280.3:170;left=gene:Solyc05g010270.1:9961;variant_type=substitution
5	4442283	C	T	3	8	22	11	intergenic	.	.	.	.	.	right=gene:Solyc05g010280.3:140;left=gene:Solyc05g010270.1:9991;variant_type=substitution
5	4442811	G	A	9	24	26	16	intron	.	transcript:Solyc05g010280.3.1	+	.	.	left=Solyc05g010280.3.1-E1:44;right=Solyc05g010280.3.1-E2:2140;variant_type=substitution
5	4447604	G	A	7	17	16	10	intron	.	transcript:Solyc05g010280.3.1	+	.	.	left=Solyc05g010280.3.1-E5:534;right=Solyc05g010280.3.1-E6:847;variant_type=substitution
5	4449082	C	T	12	24	25	12	three_prime_UTR	.	transcript:Solyc05g010280.3.1	+	.	.	variant_type=substitution
5	4449552	G	A	8	20	15	16	intergenic	.	.	.	.	.	right=gene:Solyc05g010290.2:325;left=gene:Solyc05g010280.3:210;variant_type=substitution
5	4449568	C	T	8	21	14	18	intergenic	.	.	.	.	.	right=gene:Solyc05g010290.2:309;left=gene:Solyc05g010280.3:226;variant_type=substitution
5	4450336	G	A	13	23	13	7	intron	.	transcript:Solyc05g010290.2.1	+	.	.	left=Solyc05g010290.2.1-E1:337;right=Solyc05g010290.2.1-E2:3140;variant_type=substitution
5	4450451	G	A	8	19	17	15	intron	.	transcript:Solyc05g010290.2.1	+	.	.	left=Solyc05g010290.2.1-E1:452;right=Solyc05g010290.2.1-E2:3025;variant_type=substitution
5	4450953	G	A	7	20	19	8	intron	.	transcript:Solyc05g010290.2.1	+	.	.	left=Solyc05g010290.2.1-E1:954;right=Solyc05g010290.2.1-E2:2523;variant_type=substitution
5	4452733	G	A	7	20	24	10	intron	.	transcript:Solyc05g010290.2.1	+	.	.	left=Solyc05g010290.2.1-E1:2734;right=Solyc05g010290.2.1-E2:743;variant_type=substitution
5	4452790	G	A	3	16	22	13	intron	.	transcript:Solyc05g010290.2.1	+	.	.	left=Solyc05g010290.2.1-E1:2791;right=Solyc05g010290.2.1-E2:686;variant_type=substitution
5	4453222	C	T	3	36	23	16	intron	.	transcript:Solyc05g010290.2.1	+	.	.	left=Solyc05g010290.2.1-E1:3223;right=Solyc05g010290.2.1-E2:254;variant_type=substitution
5	4454498	G	A	19	26	29	11	intergenic	.	.	.	.	.	right=gene:Solyc05g010300.3:636;left=gene:Solyc05g010290.2:152;variant_type=substitution
5	4454608	C	T	13	27	28	11	intergenic	.	.	.	.	.	right=gene:Solyc05g010300.3:526;left=gene:Solyc05g010290.2:262;variant_type=substitution
5	4454836	C	T	5	27	24	12	intergenic	.	.	.	.	.	right=gene:Solyc05g010300.3:298;left=gene:Solyc05g010290.2:490;variant_type=substitution
5	4455979	G	A	13	11	31	8	intron	.	transcript:Solyc05g010300.3.1	+	.	.	left=Solyc05g010300.3.1-E1:298;right=Solyc05g010300.3.1-E2:1271;variant_type=substitution
5	4457028	G	A	4	20	24	9	intron	.	transcript:Solyc05g010300.3.1	+	.	.	left=Solyc05g010300.3.1-E1:1347;right=Solyc05g010300.3.1-E2:222;variant_type=substitution
5	4458222	G	A	10	28	31	16	intron	.	transcript:Solyc05g010300.3.1	+	.	.	left=Solyc05g010300.3.1-E3:356;right=Solyc05g010300.3.1-E4:1955;variant_type=substitution
5	4458855	C	T	12	18	29	9	intron	.	transcript:Solyc05g010300.3.1	+	.	.	left=Solyc05g010300.3.1-E3:989;right=Solyc05g010300.3.1-E4:1322;variant_type=substitution
5	4459231	C	T	10	22	26	8	intron	.	transcript:Solyc05g010300.3.1	+	.	.	left=Solyc05g010300.3.1-E3:1365;right=Solyc05g010300.3.1-E4:946;variant_type=substitution
5	4461515	C	T	7	14	14	15	intron	.	transcript:Solyc05g010310.3.1	+	.	.	left=Solyc05g010310.3.1-E1:301;right=Solyc05g010310.3.1-E2:178;variant_type=substitution
5	4461663	G	A	11	25	26	10	intron	.	transcript:Solyc05g010310.3.1	+	.	.	left=Solyc05g010310.3.1-E1:449;right=Solyc05g010310.3.1-E2:30;variant_type=substitution
5	4462162	C	T	11	21	19	12	CDS	.	transcript:Solyc05g010310.3.1	+	TTC > TTT	F > F	effect=Synonymous:.;variant_type=substitution
5	4462608	G	A	6	22	27	13	three_prime_UTR	.	transcript:Solyc05g010310.3.1	+	.	.	variant_type=substitution
5	4463065	C	T	12	11	20	7	intergenic	.	.	.	.	.	right=gene:Solyc05g010320.3:3411;left=gene:Solyc05g010310.3:107;variant_type=substitution
5	4463083	G	A	9	11	18	7	intergenic	.	.	.	.	.	right=gene:Solyc05g010320.3:3393;left=gene:Solyc05g010310.3:125;variant_type=substitution
5	4463210	C	T	11	22	20	16	intergenic	.	.	.	.	.	right=gene:Solyc05g010320.3:3266;left=gene:Solyc05g010310.3:252;variant_type=substitution
5	4463374	C	T	10	24	14	9	intergenic	.	.	.	.	.	right=gene:Solyc05g010320.3:3102;left=gene:Solyc05g010310.3:416;variant_type=substitution
5	4463637	G	A	15	27	30	11	intergenic	.	.	.	.	.	right=gene:Solyc05g010320.3:2839;left=gene:Solyc05g010310.3:679;variant_type=substitution
5	4463818	C	T	11	23	33	12	intergenic	.	.	.	.	.	right=gene:Solyc05g010320.3:2658;left=gene:Solyc05g010310.3:860;variant_type=substitution
5	4464142	G	A	10	21	34	13	intergenic	.	.	.	.	.	right=gene:Solyc05g010320.3:2334;left=gene:Solyc05g010310.3:1184;variant_type=substitution
5	4464240	C	T	13	24	21	13	intergenic	.	.	.	.	.	right=gene:Solyc05g010320.3:2236;left=gene:Solyc05g010310.3:1282;variant_type=substitution
5	4464370	G	A	8	22	16	11	intergenic	.	.	.	.	.	right=gene:Solyc05g010320.3:2106;left=gene:Solyc05g010310.3:1412;variant_type=substitution
5	4465110	C	T	15	25	21	14	intergenic	.	.	.	.	.	right=gene:Solyc05g010320.3:1366;left=gene:Solyc05g010310.3:2152;variant_type=substitution
5	4465161	G	A	12	26	25	17	intergenic	.	.	.	.	.	right=gene:Solyc05g010320.3:1315;left=gene:Solyc05g010310.3:2203;variant_type=substitution
5	4466054	C	T	9	19	18	15	intergenic	.	.	.	.	.	right=gene:Solyc05g010320.3:422;left=gene:Solyc05g010310.3:3096;variant_type=substitution
5	4466359	G	A	11	23	27	14	intergenic	.	.	.	.	.	right=gene:Solyc05g010320.3:117;left=gene:Solyc05g010310.3:3401;variant_type=substitution
5	4467587	G	A	14	21	23	14	intron	.	transcript:Solyc05g010320.3.1	+	.	.	left=Solyc05g010320.3.1-E2:148;right=Solyc05g010320.3.1-E3:22;variant_type=substitution
5	4467710	C	T	6	21	19	16	CDS	.	transcript:Solyc05g010320.3.1	+	CAC > CAT	H > H	effect=Synonymous:.;variant_type=substitution
5	4468038	C	T	7	14	15	13	three_prime_UTR	.	transcript:Solyc05g010320.3.1	+	.	.	variant_type=substitution
5	4469251	C	T	10	17	21	13	intergenic	.	.	.	.	.	right=gene:Solyc05g010330.3:7586;left=gene:Solyc05g010320.3:1113;variant_type=substitution
5	4470446	G	A	8	20	24	9	intergenic	.	.	.	.	.	right=gene:Solyc05g010330.3:6391;left=gene:Solyc05g010320.3:2308;variant_type=substitution
5	4474636	C	T	7	7	21	7	intergenic	.	.	.	.	.	right=gene:Solyc05g010330.3:2201;left=gene:Solyc05g010320.3:6498;variant_type=substitution
5	4475714	G	A	10	24	22	8	intergenic	.	.	.	.	.	right=gene:Solyc05g010330.3:1123;left=gene:Solyc05g010320.3:7576;variant_type=substitution
5	4477468	G	A	6	23	20	14	intron	.	transcript:Solyc05g010330.3.1	+	.	.	left=Solyc05g010330.3.1-E1:464;right=Solyc05g010330.3.1-E2:48;variant_type=substitution
5	4478911	G	A	11	23	21	8	intron	.	transcript:Solyc05g010330.3.1	+	.	.	left=Solyc05g010330.3.1-E3:658;right=Solyc05g010330.3.1-E4:357;variant_type=substitution
5	4478955	G	A	10	23	30	9	intron	.	transcript:Solyc05g010330.3.1	+	.	.	left=Solyc05g010330.3.1-E3:702;right=Solyc05g010330.3.1-E4:313;variant_type=substitution
5	4480440	G	A	7	26	32	18	three_prime_UTR	.	transcript:Solyc05g010330.3.1	+	.	.	variant_type=substitution
5	4480489	G	A	4	21	24	10	three_prime_UTR	.	transcript:Solyc05g010330.3.1	+	.	.	variant_type=substitution
5	4480553	C	T	8	30	20	12	three_prime_UTR	.	transcript:Solyc05g010330.3.1	+	.	.	variant_type=substitution
5	4480792	G	A	15	26	19	16	three_prime_UTR	.	transcript:Solyc05g010330.3.1	+	.	.	variant_type=substitution
5	4480931	G	A	12	17	17	5	three_prime_UTR	.	transcript:Solyc05g010330.3.1	+	.	.	variant_type=substitution
5	4481066	C	T	17	28	17	14	intergenic	.	.	.	.	.	right=gene:Solyc05g010340.3:4909;left=gene:Solyc05g010330.3:50;variant_type=substitution
5	4481460	C	T	5	20	18	8	intergenic	.	.	.	.	.	right=gene:Solyc05g010340.3:4515;left=gene:Solyc05g010330.3:444;variant_type=substitution
5	4481522	G	A	12	28	23	9	intergenic	.	.	.	.	.	right=gene:Solyc05g010340.3:4453;left=gene:Solyc05g010330.3:506;variant_type=substitution
5	4481538	G	A	12	27	20	8	intergenic	.	.	.	.	.	right=gene:Solyc05g010340.3:4437;left=gene:Solyc05g010330.3:522;variant_type=substitution
5	4481539	C	T	12	27	21	8	intergenic	.	.	.	.	.	right=gene:Solyc05g010340.3:4436;left=gene:Solyc05g010330.3:523;variant_type=substitution
5	4482440	G	A	17	28	28	10	intergenic	.	.	.	.	.	right=gene:Solyc05g010340.3:3535;left=gene:Solyc05g010330.3:1424;variant_type=substitution
5	4482471	C	T	19	28	24	13	intergenic	.	.	.	.	.	right=gene:Solyc05g010340.3:3504;left=gene:Solyc05g010330.3:1455;variant_type=substitution
5	4482489	G	A	18	33	22	13	intergenic	.	.	.	.	.	right=gene:Solyc05g010340.3:3486;left=gene:Solyc05g010330.3:1473;variant_type=substitution
5	4482678	C	T	19	30	25	14	intergenic	.	.	.	.	.	right=gene:Solyc05g010340.3:3297;left=gene:Solyc05g010330.3:1662;variant_type=substitution
5	4482699	G	A	16	26	27	12	intergenic	.	.	.	.	.	right=gene:Solyc05g010340.3:3276;left=gene:Solyc05g010330.3:1683;variant_type=substitution
5	4483257	G	A	17	29	33	7	intergenic	.	.	.	.	.	right=gene:Solyc05g010340.3:2718;left=gene:Solyc05g010330.3:2241;variant_type=substitution
5	4483342	C	T	10	20	31	11	intergenic	.	.	.	.	.	right=gene:Solyc05g010340.3:2633;left=gene:Solyc05g010330.3:2326;variant_type=substitution
5	4483349	G	A	7	21	30	12	intergenic	.	.	.	.	.	right=gene:Solyc05g010340.3:2626;left=gene:Solyc05g010330.3:2333;variant_type=substitution
5	4483727	C	T	13	30	28	15	intergenic	.	.	.	.	.	right=gene:Solyc05g010340.3:2248;left=gene:Solyc05g010330.3:2711;variant_type=substitution
5	4485675	C	T	8	33	15	10	intergenic	.	.	.	.	.	right=gene:Solyc05g010340.3:300;left=gene:Solyc05g010330.3:4659;variant_type=substitution
5	4485823	C	T	8	20	24	13	intergenic	.	.	.	.	.	right=gene:Solyc05g010340.3:152;left=gene:Solyc05g010330.3:4807;variant_type=substitution
5	4485887	G	A	4	19	24	7	intergenic	.	.	.	.	.	right=gene:Solyc05g010340.3:88;left=gene:Solyc05g010330.3:4871;variant_type=substitution
5	4486331	C	T	7	18	25	11	five_prime_UTR	.	transcript:Solyc05g010340.3.1	+	.	.	effect=.:.:.;variant_type=substitution
5	4487825	G	A	7	23	30	9	intron	.	transcript:Solyc05g010340.3.1	+	.	.	left=Solyc05g010340.3.1-E1:1375;right=Solyc05g010340.3.1-E2:609;variant_type=substitution
5	4491034	G	A	10	25	22	14	intron	.	transcript:Solyc05g010340.3.1	+	.	.	left=Solyc05g010340.3.1-E5:113;right=Solyc05g010340.3.1-E6:28;variant_type=substitution
5	4491621	C	T	7	23	18	8	intron	.	transcript:Solyc05g010340.3.1	+	.	.	left=Solyc05g010340.3.1-E6:386;right=Solyc05g010340.3.1-E7:626;variant_type=substitution
5	4491807	C	T	13	25	18	14	intron	.	transcript:Solyc05g010340.3.1	+	.	.	left=Solyc05g010340.3.1-E6:572;right=Solyc05g010340.3.1-E7:440;variant_type=substitution
5	4491873	C	T	11	20	15	8	intron	.	transcript:Solyc05g010340.3.1	+	.	.	left=Solyc05g010340.3.1-E6:638;right=Solyc05g010340.3.1-E7:374;variant_type=substitution
5	4492059	G	A	9	30	27	13	intron	.	transcript:Solyc05g010340.3.1	+	.	.	left=Solyc05g010340.3.1-E6:824;right=Solyc05g010340.3.1-E7:188;variant_type=substitution
5	4493588	G	A	10	26	24	7	intron	.	transcript:Solyc05g010340.3.1	+	.	.	left=Solyc05g010340.3.1-E9:255;right=Solyc05g010340.3.1-E10:467;variant_type=substitution
5	4494116	G	A	10	20	18	21	CDS	.	transcript:Solyc05g010340.3.1	+	GGT > AGT	G > S	effect=Nonsynonymous:missense;variant_type=substitution
5	4495178	C	T	5	22	24	18	three_prime_UTR	.	transcript:Solyc05g010340.3.1	+	.	.	variant_type=substitution
5	4495557	G	A	10	25	21	12	intergenic	.	.	.	.	.	right=gene:Solyc05g010350.3:2372;left=gene:Solyc05g010340.3:339;variant_type=substitution
5	4495582	C	T	5	20	26	10	intergenic	.	.	.	.	.	right=gene:Solyc05g010350.3:2347;left=gene:Solyc05g010340.3:364;variant_type=substitution
5	4495646	G	A	4	20	33	6	intergenic	.	.	.	.	.	right=gene:Solyc05g010350.3:2283;left=gene:Solyc05g010340.3:428;variant_type=substitution
5	4495814	C	T	11	38	23	14	intergenic	.	.	.	.	.	right=gene:Solyc05g010350.3:2115;left=gene:Solyc05g010340.3:596;variant_type=substitution
5	4496709	C	T	7	22	14	12	intergenic	.	.	.	.	.	right=gene:Solyc05g010350.3:1220;left=gene:Solyc05g010340.3:1491;variant_type=substitution
5	4496764	G	A	12	27	20	7	intergenic	.	.	.	.	.	right=gene:Solyc05g010350.3:1165;left=gene:Solyc05g010340.3:1546;variant_type=substitution
5	4497363	G	A	13	33	21	4	intergenic	.	.	.	.	.	right=gene:Solyc05g010350.3:566;left=gene:Solyc05g010340.3:2145;variant_type=substitution
5	4500679	C	T	8	17	24	13	intergenic	.	.	.	.	.	right=gene:Solyc05g010360.1:6852;left=gene:Solyc05g010350.3:24;variant_type=substitution
5	4500819	G	A	4	20	20	9	intergenic	.	.	.	.	.	right=gene:Solyc05g010360.1:6712;left=gene:Solyc05g010350.3:164;variant_type=substitution
5	4500994	C	T	11	20	17	18	intergenic	.	.	.	.	.	right=gene:Solyc05g010360.1:6537;left=gene:Solyc05g010350.3:339;variant_type=substitution
5	4501110	G	A	5	24	20	15	intergenic	.	.	.	.	.	right=gene:Solyc05g010360.1:6421;left=gene:Solyc05g010350.3:455;variant_type=substitution
5	4501363	G	A	14	19	26	10	intergenic	.	.	.	.	.	right=gene:Solyc05g010360.1:6168;left=gene:Solyc05g010350.3:708;variant_type=substitution
5	4501603	C	T	10	13	24	10	intergenic	.	.	.	.	.	right=gene:Solyc05g010360.1:5928;left=gene:Solyc05g010350.3:948;variant_type=substitution
5	4502013	G	A	6	11	25	8	intergenic	.	.	.	.	.	right=gene:Solyc05g010360.1:5518;left=gene:Solyc05g010350.3:1358;variant_type=substitution
5	4502096	C	T	6	12	19	7	intergenic	.	.	.	.	.	right=gene:Solyc05g010360.1:5435;left=gene:Solyc05g010350.3:1441;variant_type=substitution
5	4502627	C	T	6	21	17	11	intergenic	.	.	.	.	.	right=gene:Solyc05g010360.1:4904;left=gene:Solyc05g010350.3:1972;variant_type=substitution
5	4503023	C	T	6	21	19	11	intergenic	.	.	.	.	.	right=gene:Solyc05g010360.1:4508;left=gene:Solyc05g010350.3:2368;variant_type=substitution
5	4503340	C	T	8	22	22	9	intergenic	.	.	.	.	.	right=gene:Solyc05g010360.1:4191;left=gene:Solyc05g010350.3:2685;variant_type=substitution
5	4503354	G	A	8	24	29	8	intergenic	.	.	.	.	.	right=gene:Solyc05g010360.1:4177;left=gene:Solyc05g010350.3:2699;variant_type=substitution
5	4503520	C	T	8	14	19	16	intergenic	.	.	.	.	.	right=gene:Solyc05g010360.1:4011;left=gene:Solyc05g010350.3:2865;variant_type=substitution
5	4503959	C	T	10	14	18	12	intergenic	.	.	.	.	.	right=gene:Solyc05g010360.1:3572;left=gene:Solyc05g010350.3:3304;variant_type=substitution
5	4504101	G	A	11	21	16	12	intergenic	.	.	.	.	.	right=gene:Solyc05g010360.1:3430;left=gene:Solyc05g010350.3:3446;variant_type=substitution
5	4504760	G	A	12	30	23	7	intergenic	.	.	.	.	.	right=gene:Solyc05g010360.1:2771;left=gene:Solyc05g010350.3:4105;variant_type=substitution
5	4506222	G	A	9	17	28	10	intergenic	.	.	.	.	.	right=gene:Solyc05g010360.1:1309;left=gene:Solyc05g010350.3:5567;variant_type=substitution
5	4506609	C	T	9	17	25	9	intergenic	.	.	.	.	.	right=gene:Solyc05g010360.1:922;left=gene:Solyc05g010350.3:5954;variant_type=substitution
5	4507682	G	A	7	21	16	18	CDS	.	transcript:Solyc05g010360.1.1	+	AGA > AAA	R > K	effect=Nonsynonymous:missense;variant_type=substitution
5	4508544	C	T	15	28	24	14	CDS	.	transcript:Solyc05g010360.1.1	+	GCT > GTT	A > V	effect=Nonsynonymous:missense;variant_type=substitution
5	4509127	G	A	7	18	8	15	intergenic	.	.	.	.	.	right=gene:ENSRNA050030333:712;left=gene:Solyc05g010360.1:153;variant_type=substitution
5	4509211	G	A	6	10	19	8	intergenic	.	.	.	.	.	right=gene:ENSRNA050030333:628;left=gene:Solyc05g010360.1:237;variant_type=substitution
5	4509382	G	A	11	23	31	20	intergenic	.	.	.	.	.	right=gene:ENSRNA050030333:457;left=gene:Solyc05g010360.1:408;variant_type=substitution
5	4510113	C	T	2	12	12	8	intergenic	.	.	.	.	.	right=gene:Solyc05g010363.1:1496;left=gene:ENSRNA050030333:119;variant_type=substitution
5	4510187	C	T	2	17	14	11	intergenic	.	.	.	.	.	right=gene:Solyc05g010363.1:1422;left=gene:ENSRNA050030333:193;variant_type=substitution
5	4510353	G	A	3	19	19	12	intergenic	.	.	.	.	.	right=gene:Solyc05g010363.1:1256;left=gene:ENSRNA050030333:359;variant_type=substitution
5	4514073	C	T	8	27	40	14	intron	.	transcript:Solyc05g010363.1.1	+	.	.	left=Solyc05g010363.1.1-E3:502;right=Solyc05g010363.1.1-E4:186;variant_type=substitution
5	4514161	C	T	7	9	31	6	intron	.	transcript:Solyc05g010363.1.1	+	.	.	left=Solyc05g010363.1.1-E3:590;right=Solyc05g010363.1.1-E4:98;variant_type=substitution
5	4514169	G	A	7	9	29	6	intron	.	transcript:Solyc05g010363.1.1	+	.	.	left=Solyc05g010363.1.1-E3:598;right=Solyc05g010363.1.1-E4:90;variant_type=substitution
5	4521624	C	T	6	6	22	5	CDS	.	transcript:Solyc05g010367.1.1	-	CGC > CAC	R > H	effect=Nonsynonymous:missense;variant_type=substitution
5	4521775	C	T	11	3	17	4	intron	.	transcript:Solyc05g010367.1.1	-	.	.	left=Solyc05g010367.1.1-E3:129;right=Solyc05g010367.1.1-E2:345;variant_type=substitution
5	4522078	G	A	11	19	24	9	intron	.	transcript:Solyc05g010367.1.1	-	.	.	left=Solyc05g010367.1.1-E3:432;right=Solyc05g010367.1.1-E2:42;variant_type=substitution
5	4522287	G	A	5	20	23	14	intron	.	transcript:Solyc05g010367.1.1	-	.	.	left=Solyc05g010367.1.1-E2:12;right=Solyc05g010367.1.1-E1:79;variant_type=substitution
5	4522304	G	A	6	20	25	13	intron	.	transcript:Solyc05g010367.1.1	-	.	.	left=Solyc05g010367.1.1-E2:29;right=Solyc05g010367.1.1-E1:62;variant_type=substitution
5	4523002	G	A	6	16	22	14	CDS	.	transcript:Solyc05g010367.1.1	-	GAC > GAT	D > D	effect=Synonymous:.;variant_type=substitution
5	4523163	G	A	10	22	31	10	CDS	.	transcript:Solyc05g010367.1.1	-	CGT > TGT	R > C	effect=Nonsynonymous:missense;variant_type=substitution
5	4523275	G	A	4	19	23	5	intergenic	.	.	.	.	.	right=gene:Solyc05g010380.1:672;left=gene:Solyc05g010367.1:91;variant_type=substitution
5	4523713	G	A	9	18	17	6	intergenic	.	.	.	.	.	right=gene:Solyc05g010380.1:234;left=gene:Solyc05g010367.1:529;variant_type=substitution
5	4523811	C	T	10	11	29	10	intergenic	.	.	.	.	.	right=gene:Solyc05g010380.1:136;left=gene:Solyc05g010367.1:627;variant_type=substitution
5	4523944	C	T	13	19	19	12	intergenic	.	.	.	.	.	right=gene:Solyc05g010380.1:3;left=gene:Solyc05g010367.1:760;variant_type=substitution
5	4523971	G	A	11	29	25	12	CDS	.	transcript:Solyc05g010380.1.1	-	CTC > CTT	L > L	effect=Synonymous:.;variant_type=substitution
5	4524076	C	T	10	28	26	14	CDS	.	transcript:Solyc05g010380.1.1	-	ATG > ATA	M > I	effect=Nonsynonymous:missense;variant_type=substitution
5	4524337	G	A	8	23	24	10	intergenic	.	.	.	.	.	right=gene:Solyc05g010390.1:2447;left=gene:Solyc05g010380.1:214;variant_type=substitution
5	4524348	G	A	10	23	23	9	intergenic	.	.	.	.	.	right=gene:Solyc05g010390.1:2436;left=gene:Solyc05g010380.1:225;variant_type=substitution
5	4524437	C	T	13	9	17	7	intergenic	.	.	.	.	.	right=gene:Solyc05g010390.1:2347;left=gene:Solyc05g010380.1:314;variant_type=substitution
5	4524490	C	T	9	13	27	5	intergenic	.	.	.	.	.	right=gene:Solyc05g010390.1:2294;left=gene:Solyc05g010380.1:367;variant_type=substitution
5	4525031	G	A	8	17	17	4	intergenic	.	.	.	.	.	right=gene:Solyc05g010390.1:1753;left=gene:Solyc05g010380.1:908;variant_type=substitution
5	4525062	C	T	4	16	25	6	intergenic	.	.	.	.	.	right=gene:Solyc05g010390.1:1722;left=gene:Solyc05g010380.1:939;variant_type=substitution
5	4525235	G	A	13	27	19	11	intergenic	.	.	.	.	.	right=gene:Solyc05g010390.1:1549;left=gene:Solyc05g010380.1:1112;variant_type=substitution
5	4525512	C	T	6	21	24	12	intergenic	.	.	.	.	.	right=gene:Solyc05g010390.1:1272;left=gene:Solyc05g010380.1:1389;variant_type=substitution
5	4527526	G	A	9	24	17	10	intergenic	.	.	.	.	.	right=gene:Solyc05g010392.1:19619;left=gene:Solyc05g010390.1:476;variant_type=substitution
5	4527813	G	A	3	19	13	11	intergenic	.	.	.	.	.	right=gene:Solyc05g010392.1:19332;left=gene:Solyc05g010390.1:763;variant_type=substitution
5	4528117	C	T	5	18	11	10	intergenic	.	.	.	.	.	right=gene:Solyc05g010392.1:19028;left=gene:Solyc05g010390.1:1067;variant_type=substitution
5	4528131	C	T	7	17	8	10	intergenic	.	.	.	.	.	right=gene:Solyc05g010392.1:19014;left=gene:Solyc05g010390.1:1081;variant_type=substitution
5	4528173	C	T	6	16	12	4	intergenic	.	.	.	.	.	right=gene:Solyc05g010392.1:18972;left=gene:Solyc05g010390.1:1123;variant_type=substitution
5	4528599	C	T	8	20	14	9	intergenic	.	.	.	.	.	right=gene:Solyc05g010392.1:18546;left=gene:Solyc05g010390.1:1549;variant_type=substitution
5	4528910	G	A	8	35	21	12	intergenic	.	.	.	.	.	right=gene:Solyc05g010392.1:18235;left=gene:Solyc05g010390.1:1860;variant_type=substitution
5	4530056	C	T	3	24	28	14	intergenic	.	.	.	.	.	right=gene:Solyc05g010392.1:17089;left=gene:Solyc05g010390.1:3006;variant_type=substitution
5	4530228	C	T	10	23	17	7	intergenic	.	.	.	.	.	right=gene:Solyc05g010392.1:16917;left=gene:Solyc05g010390.1:3178;variant_type=substitution
5	4530470	C	T	13	35	21	17	intergenic	.	.	.	.	.	right=gene:Solyc05g010392.1:16675;left=gene:Solyc05g010390.1:3420;variant_type=substitution
5	4530524	C	T	12	38	21	12	intergenic	.	.	.	.	.	right=gene:Solyc05g010392.1:16621;left=gene:Solyc05g010390.1:3474;variant_type=substitution
5	4532124	G	A	10	25	19	10	intergenic	.	.	.	.	.	right=gene:Solyc05g010392.1:15021;left=gene:Solyc05g010390.1:5074;variant_type=substitution
5	4533301	G	A	20	22	21	9	intergenic	.	.	.	.	.	right=gene:Solyc05g010392.1:13844;left=gene:Solyc05g010390.1:6251;variant_type=substitution
5	4534093	C	T	9	20	20	6	intergenic	.	.	.	.	.	right=gene:Solyc05g010392.1:13052;left=gene:Solyc05g010390.1:7043;variant_type=substitution
5	4534578	G	A	11	26	24	12	intergenic	.	.	.	.	.	right=gene:Solyc05g010392.1:12567;left=gene:Solyc05g010390.1:7528;variant_type=substitution
5	4535690	C	T	5	27	18	17	intergenic	.	.	.	.	.	right=gene:Solyc05g010392.1:11455;left=gene:Solyc05g010390.1:8640;variant_type=substitution
5	4536984	G	A	5	15	22	12	intergenic	.	.	.	.	.	right=gene:Solyc05g010392.1:10161;left=gene:Solyc05g010390.1:9934;variant_type=substitution
5	4537276	G	A	9	22	15	11	intergenic	.	.	.	.	.	right=gene:Solyc05g010392.1:9869;left=gene:Solyc05g010390.1:10226;variant_type=substitution
5	4539960	C	T	13	31	24	13	intergenic	.	.	.	.	.	right=gene:Solyc05g010392.1:7185;left=gene:Solyc05g010390.1:12910;variant_type=substitution
5	4539967	C	T	12	31	23	14	intergenic	.	.	.	.	.	right=gene:Solyc05g010392.1:7178;left=gene:Solyc05g010390.1:12917;variant_type=substitution
5	4540139	G	A	10	24	22	13	intergenic	.	.	.	.	.	right=gene:Solyc05g010392.1:7006;left=gene:Solyc05g010390.1:13089;variant_type=substitution
5	4540273	C	T	17	26	26	17	intergenic	.	.	.	.	.	right=gene:Solyc05g010392.1:6872;left=gene:Solyc05g010390.1:13223;variant_type=substitution
5	4540822	C	T	13	27	21	13	intergenic	.	.	.	.	.	right=gene:Solyc05g010392.1:6323;left=gene:Solyc05g010390.1:13772;variant_type=substitution
5	4541037	C	T	8	32	25	15	intergenic	.	.	.	.	.	right=gene:Solyc05g010392.1:6108;left=gene:Solyc05g010390.1:13987;variant_type=substitution
5	4541754	G	A	5	28	30	12	intergenic	.	.	.	.	.	right=gene:Solyc05g010392.1:5391;left=gene:Solyc05g010390.1:14704;variant_type=substitution
5	4543310	C	T	9	26	20	11	intergenic	.	.	.	.	.	right=gene:Solyc05g010392.1:3835;left=gene:Solyc05g010390.1:16260;variant_type=substitution
5	4544496	G	A	8	25	20	12	intergenic	.	.	.	.	.	right=gene:Solyc05g010392.1:2649;left=gene:Solyc05g010390.1:17446;variant_type=substitution
5	4544515	C	T	6	26	19	11	intergenic	.	.	.	.	.	right=gene:Solyc05g010392.1:2630;left=gene:Solyc05g010390.1:17465;variant_type=substitution
5	4545833	C	T	17	26	22	7	intergenic	.	.	.	.	.	right=gene:Solyc05g010392.1:1312;left=gene:Solyc05g010390.1:18783;variant_type=substitution
5	4546904	G	A	9	31	18	10	intergenic	.	.	.	.	.	right=gene:Solyc05g010392.1:241;left=gene:Solyc05g010390.1:19854;variant_type=substitution
5	4547272	C	T	9	24	23	10	intron	.	transcript:Solyc05g010392.1.1	+	.	.	left=Solyc05g010392.1.1-E1:103;right=Solyc05g010392.1.1-E2:57;variant_type=substitution
5	4547799	C	T	9	26	25	15	CDS	.	transcript:Solyc05g010392.1.1	+	CGT > TGT	R > C	effect=Nonsynonymous:missense;variant_type=substitution
5	4548606	C	T	13	34	25	12	intron	.	transcript:Solyc05g010392.1.1	+	.	.	left=Solyc05g010392.1.1-E4:378;right=Solyc05g010392.1.1-E5:1832;variant_type=substitution
5	4548815	G	A	9	25	23	15	intron	.	transcript:Solyc05g010392.1.1	+	.	.	left=Solyc05g010392.1.1-E4:587;right=Solyc05g010392.1.1-E5:1623;variant_type=substitution
5	4549826	C	T	9	29	13	8	intron	.	transcript:Solyc05g010392.1.1	+	.	.	left=Solyc05g010392.1.1-E4:1598;right=Solyc05g010392.1.1-E5:612;variant_type=substitution
5	4549912	C	T	9	21	20	12	intron	.	transcript:Solyc05g010392.1.1	+	.	.	left=Solyc05g010392.1.1-E4:1684;right=Solyc05g010392.1.1-E5:526;variant_type=substitution
5	4550064	G	A	9	32	13	6	intron	.	transcript:Solyc05g010392.1.1	+	.	.	left=Solyc05g010392.1.1-E4:1836;right=Solyc05g010392.1.1-E5:374;variant_type=substitution
5	4551243	G	A	4	28	18	11	intergenic	.	.	.	.	.	right=gene:Solyc05g010394.1:21160;left=gene:Solyc05g010392.1:359;variant_type=substitution
5	4551308	G	A	10	33	25	9	intergenic	.	.	.	.	.	right=gene:Solyc05g010394.1:21095;left=gene:Solyc05g010392.1:424;variant_type=substitution
5	4551402	G	A	10	19	20	13	intergenic	.	.	.	.	.	right=gene:Solyc05g010394.1:21001;left=gene:Solyc05g010392.1:518;variant_type=substitution
5	4551406	C	T	10	22	18	13	intergenic	.	.	.	.	.	right=gene:Solyc05g010394.1:20997;left=gene:Solyc05g010392.1:522;variant_type=substitution
5	4551414	C	T	10	26	18	13	intergenic	.	.	.	.	.	right=gene:Solyc05g010394.1:20989;left=gene:Solyc05g010392.1:530;variant_type=substitution
5	4551977	G	A	11	21	19	12	intergenic	.	.	.	.	.	right=gene:Solyc05g010394.1:20426;left=gene:Solyc05g010392.1:1093;variant_type=substitution
5	4553220	C	T	11	17	31	12	intergenic	.	.	.	.	.	right=gene:Solyc05g010394.1:19183;left=gene:Solyc05g010392.1:2336;variant_type=substitution
5	4556075	C	T	7	20	33	14	intergenic	.	.	.	.	.	right=gene:Solyc05g010394.1:16328;left=gene:Solyc05g010392.1:5191;variant_type=substitution
5	4556528	C	T	16	27	21	11	intergenic	.	.	.	.	.	right=gene:Solyc05g010394.1:15875;left=gene:Solyc05g010392.1:5644;variant_type=substitution
5	4565547	G	A	10	3	25	7	intergenic	.	.	.	.	.	right=gene:Solyc05g010394.1:6856;left=gene:Solyc05g010392.1:14663;variant_type=substitution
5	4565924	G	A	6	26	14	5	intergenic	.	.	.	.	.	right=gene:Solyc05g010394.1:6479;left=gene:Solyc05g010392.1:15040;variant_type=substitution
5	4566174	C	T	8	24	14	4	intergenic	.	.	.	.	.	right=gene:Solyc05g010394.1:6229;left=gene:Solyc05g010392.1:15290;variant_type=substitution
5	4567757	G	A	8	39	23	18	intergenic	.	.	.	.	.	right=gene:Solyc05g010394.1:4646;left=gene:Solyc05g010392.1:16873;variant_type=substitution
5	4567916	G	A	7	23	22	8	intergenic	.	.	.	.	.	right=gene:Solyc05g010394.1:4487;left=gene:Solyc05g010392.1:17032;variant_type=substitution
5	4569302	C	T	17	43	19	22	intergenic	.	.	.	.	.	right=gene:Solyc05g010394.1:3101;left=gene:Solyc05g010392.1:18418;variant_type=substitution
5	4569394	C	T	13	49	20	31	intergenic	.	.	.	.	.	right=gene:Solyc05g010394.1:3009;left=gene:Solyc05g010392.1:18510;variant_type=substitution
5	4569464	G	A	33	17	32	15	intergenic	.	.	.	.	.	right=gene:Solyc05g010394.1:2939;left=gene:Solyc05g010392.1:18580;variant_type=substitution
5	4570479	G	A	13	35	33	20	intergenic	.	.	.	.	.	right=gene:Solyc05g010394.1:1924;left=gene:Solyc05g010392.1:19595;variant_type=substitution
5	4571908	G	A	11	23	25	19	intergenic	.	.	.	.	.	right=gene:Solyc05g010394.1:495;left=gene:Solyc05g010392.1:21024;variant_type=substitution
5	4573241	G	A	7	50	20	20	intergenic	.	.	.	.	.	right=gene:Solyc05g010396.1:20215;left=gene:Solyc05g010394.1:473;variant_type=substitution
5	4573651	C	T	12	22	22	14	intergenic	.	.	.	.	.	right=gene:Solyc05g010396.1:19805;left=gene:Solyc05g010394.1:883;variant_type=substitution
5	4573702	C	T	14	16	26	16	intergenic	.	.	.	.	.	right=gene:Solyc05g010396.1:19754;left=gene:Solyc05g010394.1:934;variant_type=substitution
5	4576955	C	T	19	36	26	19	intergenic	.	.	.	.	.	right=gene:Solyc05g010396.1:16501;left=gene:Solyc05g010394.1:4187;variant_type=substitution
5	4577809	C	T	27	19	28	12	intergenic	.	.	.	.	.	right=gene:Solyc05g010396.1:15647;left=gene:Solyc05g010394.1:5041;variant_type=substitution
5	4578037	G	A	21	30	28	15	intergenic	.	.	.	.	.	right=gene:Solyc05g010396.1:15419;left=gene:Solyc05g010394.1:5269;variant_type=substitution
5	4578045	G	A	9	43	26	17	intergenic	.	.	.	.	.	right=gene:Solyc05g010396.1:15411;left=gene:Solyc05g010394.1:5277;variant_type=substitution
5	4578241	C	T	13	36	30	19	intergenic	.	.	.	.	.	right=gene:Solyc05g010396.1:15215;left=gene:Solyc05g010394.1:5473;variant_type=substitution
5	4578925	C	T	12	27	30	15	intergenic	.	.	.	.	.	right=gene:Solyc05g010396.1:14531;left=gene:Solyc05g010394.1:6157;variant_type=substitution
5	4580580	G	A	11	28	16	11	intergenic	.	.	.	.	.	right=gene:Solyc05g010396.1:12876;left=gene:Solyc05g010394.1:7812;variant_type=substitution
5	4582136	C	T	7	22	22	10	intergenic	.	.	.	.	.	right=gene:Solyc05g010396.1:11320;left=gene:Solyc05g010394.1:9368;variant_type=substitution
5	4583357	C	T	32	27	37	14	intergenic	.	.	.	.	.	right=gene:Solyc05g010396.1:10099;left=gene:Solyc05g010394.1:10589;variant_type=substitution
5	4583879	C	T	3	48	32	23	intergenic	.	.	.	.	.	right=gene:Solyc05g010396.1:9577;left=gene:Solyc05g010394.1:11111;variant_type=substitution
5	4584959	G	A	9	54	22	23	intergenic	.	.	.	.	.	right=gene:Solyc05g010396.1:8497;left=gene:Solyc05g010394.1:12191;variant_type=substitution
5	4585274	C	T	11	33	27	20	intergenic	.	.	.	.	.	right=gene:Solyc05g010396.1:8182;left=gene:Solyc05g010394.1:12506;variant_type=substitution
5	4585821	C	T	24	33	35	11	intergenic	.	.	.	.	.	right=gene:Solyc05g010396.1:7635;left=gene:Solyc05g010394.1:13053;variant_type=substitution
5	4586108	G	A	13	36	19	9	intergenic	.	.	.	.	.	right=gene:Solyc05g010396.1:7348;left=gene:Solyc05g010394.1:13340;variant_type=substitution
5	4586480	C	T	11	30	19	11	intergenic	.	.	.	.	.	right=gene:Solyc05g010396.1:6976;left=gene:Solyc05g010394.1:13712;variant_type=substitution
5	4586959	G	A	16	12	21	7	intergenic	.	.	.	.	.	right=gene:Solyc05g010396.1:6497;left=gene:Solyc05g010394.1:14191;variant_type=substitution
5	4587067	G	A	11	25	15	13	intergenic	.	.	.	.	.	right=gene:Solyc05g010396.1:6389;left=gene:Solyc05g010394.1:14299;variant_type=substitution
5	4587906	G	A	8	33	19	14	intergenic	.	.	.	.	.	right=gene:Solyc05g010396.1:5550;left=gene:Solyc05g010394.1:15138;variant_type=substitution
5	4588299	C	T	27	31	38	13	intergenic	.	.	.	.	.	right=gene:Solyc05g010396.1:5157;left=gene:Solyc05g010394.1:15531;variant_type=substitution
5	4588752	C	T	14	12	41	15	intergenic	.	.	.	.	.	right=gene:Solyc05g010396.1:4704;left=gene:Solyc05g010394.1:15984;variant_type=substitution
5	4589087	G	A	7	51	28	20	intergenic	.	.	.	.	.	right=gene:Solyc05g010396.1:4369;left=gene:Solyc05g010394.1:16319;variant_type=substitution
5	4589465	G	A	20	19	21	8	intergenic	.	.	.	.	.	right=gene:Solyc05g010396.1:3991;left=gene:Solyc05g010394.1:16697;variant_type=substitution
5	4590780	G	A	9	19	26	11	intergenic	.	.	.	.	.	right=gene:Solyc05g010396.1:2676;left=gene:Solyc05g010394.1:18012;variant_type=substitution
5	4592081	C	T	25	25	28	13	intergenic	.	.	.	.	.	right=gene:Solyc05g010396.1:1375;left=gene:Solyc05g010394.1:19313;variant_type=substitution
5	4592424	C	T	21	35	25	15	intergenic	.	.	.	.	.	right=gene:Solyc05g010396.1:1032;left=gene:Solyc05g010394.1:19656;variant_type=substitution
5	4593017	G	A	14	27	24	20	intergenic	.	.	.	.	.	right=gene:Solyc05g010396.1:439;left=gene:Solyc05g010394.1:20249;variant_type=substitution
5	4593303	C	T	35	19	33	15	intergenic	.	.	.	.	.	right=gene:Solyc05g010396.1:153;left=gene:Solyc05g010394.1:20535;variant_type=substitution
5	4594799	C	T	9	30	29	18	intergenic	.	.	.	.	.	right=gene:Solyc05g010398.1:12757;left=gene:Solyc05g010396.1:939;variant_type=substitution
5	4595061	G	A	9	39	36	17	intergenic	.	.	.	.	.	right=gene:Solyc05g010398.1:12495;left=gene:Solyc05g010396.1:1201;variant_type=substitution
5	4595247	G	A	15	18	26	10	intergenic	.	.	.	.	.	right=gene:Solyc05g010398.1:12309;left=gene:Solyc05g010396.1:1387;variant_type=substitution
5	4596820	G	A	20	25	26	21	intergenic	.	.	.	.	.	right=gene:Solyc05g010398.1:10736;left=gene:Solyc05g010396.1:2960;variant_type=substitution
5	4596954	G	A	14	35	23	11	intergenic	.	.	.	.	.	right=gene:Solyc05g010398.1:10602;left=gene:Solyc05g010396.1:3094;variant_type=substitution
5	4597987	G	A	9	23	17	15	intergenic	.	.	.	.	.	right=gene:Solyc05g010398.1:9569;left=gene:Solyc05g010396.1:4127;variant_type=substitution
5	4598750	G	A	9	41	21	23	intergenic	.	.	.	.	.	right=gene:Solyc05g010398.1:8806;left=gene:Solyc05g010396.1:4890;variant_type=substitution
5	4598776	C	T	30	18	36	13	intergenic	.	.	.	.	.	right=gene:Solyc05g010398.1:8780;left=gene:Solyc05g010396.1:4916;variant_type=substitution
5	4600332	C	T	8	40	31	15	intergenic	.	.	.	.	.	right=gene:Solyc05g010398.1:7224;left=gene:Solyc05g010396.1:6472;variant_type=substitution
5	4601083	C	T	10	24	23	7	intergenic	.	.	.	.	.	right=gene:Solyc05g010398.1:6473;left=gene:Solyc05g010396.1:7223;variant_type=substitution
5	4601164	C	T	25	33	35	16	intergenic	.	.	.	.	.	right=gene:Solyc05g010398.1:6392;left=gene:Solyc05g010396.1:7304;variant_type=substitution
5	4601658	C	T	13	25	25	13	intergenic	.	.	.	.	.	right=gene:Solyc05g010398.1:5898;left=gene:Solyc05g010396.1:7798;variant_type=substitution
5	4602442	G	A	13	20	24	13	intergenic	.	.	.	.	.	right=gene:Solyc05g010398.1:5114;left=gene:Solyc05g010396.1:8582;variant_type=substitution
5	4603030	G	A	2	21	21	4	intergenic	.	.	.	.	.	right=gene:Solyc05g010398.1:4526;left=gene:Solyc05g010396.1:9170;variant_type=substitution
5	4603363	C	T	9	15	34	11	intergenic	.	.	.	.	.	right=gene:Solyc05g010398.1:4193;left=gene:Solyc05g010396.1:9503;variant_type=substitution
5	4603898	G	A	15	13	13	7	intergenic	.	.	.	.	.	right=gene:Solyc05g010398.1:3658;left=gene:Solyc05g010396.1:10038;variant_type=substitution
5	4604972	G	A	11	31	23	14	intergenic	.	.	.	.	.	right=gene:Solyc05g010398.1:2584;left=gene:Solyc05g010396.1:11112;variant_type=substitution
5	4605343	C	T	6	29	36	13	intergenic	.	.	.	.	.	right=gene:Solyc05g010398.1:2213;left=gene:Solyc05g010396.1:11483;variant_type=substitution
5	4605384	G	A	9	28	35	15	intergenic	.	.	.	.	.	right=gene:Solyc05g010398.1:2172;left=gene:Solyc05g010396.1:11524;variant_type=substitution
5	4605397	C	T	12	30	33	14	intergenic	.	.	.	.	.	right=gene:Solyc05g010398.1:2159;left=gene:Solyc05g010396.1:11537;variant_type=substitution
5	4606743	G	A	9	26	23	17	intergenic	.	.	.	.	.	right=gene:Solyc05g010398.1:813;left=gene:Solyc05g010396.1:12883;variant_type=substitution
5	4606811	G	A	10	33	23	18	intergenic	.	.	.	.	.	right=gene:Solyc05g010398.1:745;left=gene:Solyc05g010396.1:12951;variant_type=substitution
5	4606918	G	A	13	26	28	12	intergenic	.	.	.	.	.	right=gene:Solyc05g010398.1:638;left=gene:Solyc05g010396.1:13058;variant_type=substitution
5	4607619	G	A	8	30	23	11	CDS	.	transcript:Solyc05g010398.1.1	-	ACA > ATA	T > I	effect=Nonsynonymous:missense;variant_type=substitution
5	4607799	C	T	10	26	28	10	CDS	.	transcript:Solyc05g010398.1.1	-	TGC > TAC	C > Y	effect=Nonsynonymous:missense;variant_type=substitution
5	4608042	C	T	5	20	22	6	CDS	.	transcript:Solyc05g010398.1.1	-	GTG > GTA	V > V	effect=Synonymous:.;variant_type=substitution
5	4609056	G	A	5	36	35	29	intergenic	.	.	.	.	.	right=gene:Solyc05g010400.3:24753;left=gene:Solyc05g010398.1:970;variant_type=substitution
5	4609499	G	A	9	21	19	6	intergenic	.	.	.	.	.	right=gene:Solyc05g010400.3:24310;left=gene:Solyc05g010398.1:1413;variant_type=substitution
5	4609931	C	T	6	17	20	5	intergenic	.	.	.	.	.	right=gene:Solyc05g010400.3:23878;left=gene:Solyc05g010398.1:1845;variant_type=substitution
5	4611132	C	T	5	17	16	11	intergenic	.	.	.	.	.	right=gene:Solyc05g010400.3:22677;left=gene:Solyc05g010398.1:3046;variant_type=substitution
5	4612372	C	T	12	23	16	12	intergenic	.	.	.	.	.	right=gene:Solyc05g010400.3:21437;left=gene:Solyc05g010398.1:4286;variant_type=substitution
5	4613043	C	T	11	25	24	18	intergenic	.	.	.	.	.	right=gene:Solyc05g010400.3:20766;left=gene:Solyc05g010398.1:4957;variant_type=substitution
5	4615300	C	T	10	21	25	11	intergenic	.	.	.	.	.	right=gene:Solyc05g010400.3:18509;left=gene:Solyc05g010398.1:7214;variant_type=substitution
5	4615683	G	A	8	19	21	13	intergenic	.	.	.	.	.	right=gene:Solyc05g010400.3:18126;left=gene:Solyc05g010398.1:7597;variant_type=substitution
5	4616655	C	T	8	21	32	16	intergenic	.	.	.	.	.	right=gene:Solyc05g010400.3:17154;left=gene:Solyc05g010398.1:8569;variant_type=substitution
5	4616692	G	A	9	26	28	13	intergenic	.	.	.	.	.	right=gene:Solyc05g010400.3:17117;left=gene:Solyc05g010398.1:8606;variant_type=substitution
5	4616800	G	A	13	39	26	16	intergenic	.	.	.	.	.	right=gene:Solyc05g010400.3:17009;left=gene:Solyc05g010398.1:8714;variant_type=substitution
5	4617176	G	A	6	40	33	14	intergenic	.	.	.	.	.	right=gene:Solyc05g010400.3:16633;left=gene:Solyc05g010398.1:9090;variant_type=substitution
5	4617372	G	A	8	19	41	10	intergenic	.	.	.	.	.	right=gene:Solyc05g010400.3:16437;left=gene:Solyc05g010398.1:9286;variant_type=substitution
5	4619174	G	A	12	19	21	10	intergenic	.	.	.	.	.	right=gene:Solyc05g010400.3:14635;left=gene:Solyc05g010398.1:11088;variant_type=substitution
5	4619175	G	A	12	20	21	10	intergenic	.	.	.	.	.	right=gene:Solyc05g010400.3:14634;left=gene:Solyc05g010398.1:11089;variant_type=substitution
5	4619218	G	A	9	21	27	11	intergenic	.	.	.	.	.	right=gene:Solyc05g010400.3:14591;left=gene:Solyc05g010398.1:11132;variant_type=substitution
5	4619885	G	A	8	18	12	12	intergenic	.	.	.	.	.	right=gene:Solyc05g010400.3:13924;left=gene:Solyc05g010398.1:11799;variant_type=substitution
5	4620989	G	A	9	11	13	3	intergenic	.	.	.	.	.	right=gene:Solyc05g010400.3:12820;left=gene:Solyc05g010398.1:12903;variant_type=substitution
5	4621426	G	A	9	16	18	7	intergenic	.	.	.	.	.	right=gene:Solyc05g010400.3:12383;left=gene:Solyc05g010398.1:13340;variant_type=substitution
5	4622082	G	A	7	33	22	17	intergenic	.	.	.	.	.	right=gene:Solyc05g010400.3:11727;left=gene:Solyc05g010398.1:13996;variant_type=substitution
5	4622328	C	T	13	28	15	6	intergenic	.	.	.	.	.	right=gene:Solyc05g010400.3:11481;left=gene:Solyc05g010398.1:14242;variant_type=substitution
5	4622801	G	A	11	31	31	7	intergenic	.	.	.	.	.	right=gene:Solyc05g010400.3:11008;left=gene:Solyc05g010398.1:14715;variant_type=substitution
5	4622881	G	A	11	28	20	13	intergenic	.	.	.	.	.	right=gene:Solyc05g010400.3:10928;left=gene:Solyc05g010398.1:14795;variant_type=substitution
5	4623540	C	T	16	31	28	11	intergenic	.	.	.	.	.	right=gene:Solyc05g010400.3:10269;left=gene:Solyc05g010398.1:15454;variant_type=substitution
5	4624075	G	A	4	20	15	6	intergenic	.	.	.	.	.	right=gene:Solyc05g010400.3:9734;left=gene:Solyc05g010398.1:15989;variant_type=substitution
5	4624572	G	A	10	14	12	9	intergenic	.	.	.	.	.	right=gene:Solyc05g010400.3:9237;left=gene:Solyc05g010398.1:16486;variant_type=substitution
5	4626251	G	A	4	30	32	10	intergenic	.	.	.	.	.	right=gene:Solyc05g010400.3:7558;left=gene:Solyc05g010398.1:18165;variant_type=substitution
5	4626452	C	T	8	9	27	10	intergenic	.	.	.	.	.	right=gene:Solyc05g010400.3:7357;left=gene:Solyc05g010398.1:18366;variant_type=substitution
5	4628465	C	T	13	12	19	6	intergenic	.	.	.	.	.	right=gene:Solyc05g010400.3:5344;left=gene:Solyc05g010398.1:20379;variant_type=substitution
5	4629370	G	A	9	33	19	11	intergenic	.	.	.	.	.	right=gene:Solyc05g010400.3:4439;left=gene:Solyc05g010398.1:21284;variant_type=substitution
5	4629755	G	A	11	24	25	13	intergenic	.	.	.	.	.	right=gene:Solyc05g010400.3:4054;left=gene:Solyc05g010398.1:21669;variant_type=substitution
5	4629823	G	A	9	14	27	8	intergenic	.	.	.	.	.	right=gene:Solyc05g010400.3:3986;left=gene:Solyc05g010398.1:21737;variant_type=substitution
5	4629876	G	A	8	20	21	13	intergenic	.	.	.	.	.	right=gene:Solyc05g010400.3:3933;left=gene:Solyc05g010398.1:21790;variant_type=substitution
5	4631378	C	T	10	30	17	12	intergenic	.	.	.	.	.	right=gene:Solyc05g010400.3:2431;left=gene:Solyc05g010398.1:23292;variant_type=substitution
5	4633498	G	A	13	18	24	11	intergenic	.	.	.	.	.	right=gene:Solyc05g010400.3:311;left=gene:Solyc05g010398.1:25412;variant_type=substitution
5	4638357	C	T	15	36	23	17	five_prime_UTR	.	transcript:Solyc05g010400.3.1	-	.	.	effect=.:.:.;variant_type=substitution
5	4639033	G	A	13	28	28	8	intergenic	.	.	.	.	.	right=gene:Solyc05g010420.2:3659;left=gene:Solyc05g010400.3:634;variant_type=substitution
5	4639096	C	T	11	25	20	10	intergenic	.	.	.	.	.	right=gene:Solyc05g010420.2:3596;left=gene:Solyc05g010400.3:697;variant_type=substitution
5	4639097	C	T	12	24	21	10	intergenic	.	.	.	.	.	right=gene:Solyc05g010420.2:3595;left=gene:Solyc05g010400.3:698;variant_type=substitution
5	4639130	G	A	10	31	22	10	intergenic	.	.	.	.	.	right=gene:Solyc05g010420.2:3562;left=gene:Solyc05g010400.3:731;variant_type=substitution
5	4639177	G	A	9	28	29	9	intergenic	.	.	.	.	.	right=gene:Solyc05g010420.2:3515;left=gene:Solyc05g010400.3:778;variant_type=substitution
5	4639300	C	T	13	21	33	5	intergenic	.	.	.	.	.	right=gene:Solyc05g010420.2:3392;left=gene:Solyc05g010400.3:901;variant_type=substitution
5	4639821	C	T	14	24	30	9	intergenic	.	.	.	.	.	right=gene:Solyc05g010420.2:2871;left=gene:Solyc05g010400.3:1422;variant_type=substitution
5	4641467	G	A	3	23	22	18	intergenic	.	.	.	.	.	right=gene:Solyc05g010420.2:1225;left=gene:Solyc05g010400.3:3068;variant_type=substitution
5	4641775	G	A	7	18	23	9	intergenic	.	.	.	.	.	right=gene:Solyc05g010420.2:917;left=gene:Solyc05g010400.3:3376;variant_type=substitution
5	4641779	C	T	8	17	22	8	intergenic	.	.	.	.	.	right=gene:Solyc05g010420.2:913;left=gene:Solyc05g010400.3:3380;variant_type=substitution
5	4644191	C	T	7	24	27	9	intron	.	transcript:Solyc05g010420.2.1	-	.	.	left=Solyc05g010420.2.1-E2:1491;right=Solyc05g010420.2.1-E1:10127;variant_type=substitution
5	4644239	C	T	10	21	31	7	intron	.	transcript:Solyc05g010420.2.1	-	.	.	left=Solyc05g010420.2.1-E2:1539;right=Solyc05g010420.2.1-E1:10079;variant_type=substitution
5	4644319	G	A	13	19	29	15	intron	.	transcript:Solyc05g010420.2.1	-	.	.	left=Solyc05g010420.2.1-E2:1619;right=Solyc05g010420.2.1-E1:9999;variant_type=substitution
5	4645784	G	A	11	36	25	16	intron	.	transcript:Solyc05g010420.2.1	-	.	.	left=Solyc05g010420.2.1-E2:3084;right=Solyc05g010420.2.1-E1:8534;variant_type=substitution
5	4646196	C	T	8	34	34	17	intron	.	transcript:Solyc05g010420.2.1	-	.	.	left=Solyc05g010420.2.1-E2:3496;right=Solyc05g010420.2.1-E1:8122;variant_type=substitution
5	4646331	G	A	11	17	24	8	intron	.	transcript:Solyc05g010420.2.1	-	.	.	left=Solyc05g010420.2.1-E2:3631;right=Solyc05g010420.2.1-E1:7987;variant_type=substitution
5	4646501	C	T	10	30	26	17	intron	.	transcript:Solyc05g010420.2.1	-	.	.	left=Solyc05g010420.2.1-E2:3801;right=Solyc05g010420.2.1-E1:7817;variant_type=substitution
5	4646566	C	T	8	21	29	15	intron	.	transcript:Solyc05g010420.2.1	-	.	.	left=Solyc05g010420.2.1-E2:3866;right=Solyc05g010420.2.1-E1:7752;variant_type=substitution
5	4646876	C	T	10	25	36	10	intron	.	transcript:Solyc05g010420.2.1	-	.	.	left=Solyc05g010420.2.1-E2:4176;right=Solyc05g010420.2.1-E1:7442;variant_type=substitution
5	4646890	C	T	9	26	32	11	intron	.	transcript:Solyc05g010420.2.1	-	.	.	left=Solyc05g010420.2.1-E2:4190;right=Solyc05g010420.2.1-E1:7428;variant_type=substitution
5	4646968	C	T	7	11	18	10	intron	.	transcript:Solyc05g010420.2.1	-	.	.	left=Solyc05g010420.2.1-E2:4268;right=Solyc05g010420.2.1-E1:7350;variant_type=substitution
5	4647082	G	A	11	20	20	12	intron	.	transcript:Solyc05g010420.2.1	-	.	.	left=Solyc05g010420.2.1-E2:4382;right=Solyc05g010420.2.1-E1:7236;variant_type=substitution
5	4647356	G	A	4	20	20	6	intron	.	transcript:Solyc05g010420.2.1	-	.	.	left=Solyc05g010420.2.1-E2:4656;right=Solyc05g010420.2.1-E1:6962;variant_type=substitution
5	4648813	C	T	4	27	14	8	intron	.	transcript:Solyc05g010420.2.1	-	.	.	left=Solyc05g010420.2.1-E2:6113;right=Solyc05g010420.2.1-E1:5505;variant_type=substitution
5	4649562	C	T	14	18	25	9	intron	.	transcript:Solyc05g010420.2.1	-	.	.	left=Solyc05g010420.2.1-E2:6862;right=Solyc05g010420.2.1-E1:4756;variant_type=substitution
5	4650425	C	T	9	39	34	12	intron	.	transcript:Solyc05g010420.2.1	-	.	.	left=Solyc05g010420.2.1-E2:7725;right=Solyc05g010420.2.1-E1:3893;variant_type=substitution
5	4651818	C	T	5	18	16	12	intron	.	transcript:Solyc05g010420.2.1	-	.	.	left=Solyc05g010420.2.1-E2:9118;right=Solyc05g010420.2.1-E1:2500;variant_type=substitution
5	4651901	C	T	5	13	22	8	intron	.	transcript:Solyc05g010420.2.1	-	.	.	left=Solyc05g010420.2.1-E2:9201;right=Solyc05g010420.2.1-E1:2417;variant_type=substitution
5	4651902	C	T	5	13	22	8	intron	.	transcript:Solyc05g010420.2.1	-	.	.	left=Solyc05g010420.2.1-E2:9202;right=Solyc05g010420.2.1-E1:2416;variant_type=substitution
5	4652605	G	A	14	39	20	9	intron	.	transcript:Solyc05g010420.2.1	-	.	.	left=Solyc05g010420.2.1-E2:9905;right=Solyc05g010420.2.1-E1:1713;variant_type=substitution
5	4653238	C	T	12	22	22	12	intron	.	transcript:Solyc05g010420.2.1	-	.	.	left=Solyc05g010420.2.1-E2:10538;right=Solyc05g010420.2.1-E1:1080;variant_type=substitution
5	4653606	C	T	10	29	17	14	intron	.	transcript:Solyc05g010420.2.1	-	.	.	left=Solyc05g010420.2.1-E2:10906;right=Solyc05g010420.2.1-E1:712;variant_type=substitution
5	4654913	C	T	8	8	21	3	CDS	.	transcript:Solyc05g010420.2.1	-	GCT > ACT	A > T	effect=Nonsynonymous:missense;variant_type=substitution
5	4655595	G	A	7	14	13	8	CDS	.	transcript:Solyc05g010420.2.1	-	TTC > TTT	F > F	effect=Synonymous:.;variant_type=substitution
5	4658041	C	T	6	10	18	8	intron	.	transcript:Solyc05g010423.1.1	-	.	.	left=Solyc05g010423.1.1-E2:1929;right=Solyc05g010423.1.1-E1:1;5_splice_site=intron-boundary:Solyc05g010423.1.1-E1;variant_type=substitution
5	4660665	G	A	13	27	33	13	intergenic	.	.	.	.	.	right=gene:Solyc05g010427.1:10764;left=gene:Solyc05g010423.1:2585;variant_type=substitution
5	4662464	G	A	12	35	32	10	intergenic	.	.	.	.	.	right=gene:Solyc05g010427.1:8965;left=gene:Solyc05g010423.1:4384;variant_type=substitution
5	4662758	C	T	8	24	23	12	intergenic	.	.	.	.	.	right=gene:Solyc05g010427.1:8671;left=gene:Solyc05g010423.1:4678;variant_type=substitution
5	4662902	G	A	12	20	37	16	intergenic	.	.	.	.	.	right=gene:Solyc05g010427.1:8527;left=gene:Solyc05g010423.1:4822;variant_type=substitution
5	4663031	G	A	4	27	18	13	intergenic	.	.	.	.	.	right=gene:Solyc05g010427.1:8398;left=gene:Solyc05g010423.1:4951;variant_type=substitution
5	4663125	C	T	9	29	27	5	intergenic	.	.	.	.	.	right=gene:Solyc05g010427.1:8304;left=gene:Solyc05g010423.1:5045;variant_type=substitution
5	4664464	G	A	13	23	22	14	intergenic	.	.	.	.	.	right=gene:Solyc05g010427.1:6965;left=gene:Solyc05g010423.1:6384;variant_type=substitution
5	4665753	G	A	7	29	32	6	intergenic	.	.	.	.	.	right=gene:Solyc05g010427.1:5676;left=gene:Solyc05g010423.1:7673;variant_type=substitution
5	4682242	G	A	14	27	24	11	intron	.	transcript:Solyc05g010440.2.1	+	.	.	left=Solyc05g010440.2.1-E2:286;right=Solyc05g010440.2.1-E3:982;variant_type=substitution
5	4693478	G	A	3	11	18	6	intergenic	.	.	.	.	.	right=gene:Solyc05g010450.1:5501;left=gene:Solyc05g010440.2:7798;variant_type=substitution
5	4693678	C	T	5	18	21	10	intergenic	.	.	.	.	.	right=gene:Solyc05g010450.1:5301;left=gene:Solyc05g010440.2:7998;variant_type=substitution
5	4694726	C	T	9	28	26	19	intergenic	.	.	.	.	.	right=gene:Solyc05g010450.1:4253;left=gene:Solyc05g010440.2:9046;variant_type=substitution
5	4695888	C	T	10	25	16	9	intergenic	.	.	.	.	.	right=gene:Solyc05g010450.1:3091;left=gene:Solyc05g010440.2:10208;variant_type=substitution
5	4696676	C	T	17	39	24	19	intergenic	.	.	.	.	.	right=gene:Solyc05g010450.1:2303;left=gene:Solyc05g010440.2:10996;variant_type=substitution
5	4696780	C	T	21	34	25	13	intergenic	.	.	.	.	.	right=gene:Solyc05g010450.1:2199;left=gene:Solyc05g010440.2:11100;variant_type=substitution
5	4696786	C	T	20	30	20	14	intergenic	.	.	.	.	.	right=gene:Solyc05g010450.1:2193;left=gene:Solyc05g010440.2:11106;variant_type=substitution
5	4697106	C	T	17	16	27	7	intergenic	.	.	.	.	.	right=gene:Solyc05g010450.1:1873;left=gene:Solyc05g010440.2:11426;variant_type=substitution
5	4697284	C	T	9	20	30	13	intergenic	.	.	.	.	.	right=gene:Solyc05g010450.1:1695;left=gene:Solyc05g010440.2:11604;variant_type=substitution
5	4697291	C	T	10	19	34	12	intergenic	.	.	.	.	.	right=gene:Solyc05g010450.1:1688;left=gene:Solyc05g010440.2:11611;variant_type=substitution
5	4697694	G	A	12	22	30	6	intergenic	.	.	.	.	.	right=gene:Solyc05g010450.1:1285;left=gene:Solyc05g010440.2:12014;variant_type=substitution
5	4697713	G	A	10	25	31	8	intergenic	.	.	.	.	.	right=gene:Solyc05g010450.1:1266;left=gene:Solyc05g010440.2:12033;variant_type=substitution
5	4697754	G	A	6	21	29	8	intergenic	.	.	.	.	.	right=gene:Solyc05g010450.1:1225;left=gene:Solyc05g010440.2:12074;variant_type=substitution
5	4700701	C	T	13	41	24	8	intergenic	.	.	.	.	.	right=gene:Solyc05g010460.3:2676;left=gene:Solyc05g010450.1:832;variant_type=substitution
5	4700976	C	T	12	44	24	11	intergenic	.	.	.	.	.	right=gene:Solyc05g010460.3:2401;left=gene:Solyc05g010450.1:1107;variant_type=substitution
5	4701387	C	T	13	23	21	12	intergenic	.	.	.	.	.	right=gene:Solyc05g010460.3:1990;left=gene:Solyc05g010450.1:1518;variant_type=substitution
5	4702009	C	T	9	13	28	8	intergenic	.	.	.	.	.	right=gene:Solyc05g010460.3:1368;left=gene:Solyc05g010450.1:2140;variant_type=substitution
5	4702022	G	A	10	11	35	8	intergenic	.	.	.	.	.	right=gene:Solyc05g010460.3:1355;left=gene:Solyc05g010450.1:2153;variant_type=substitution
5	4702309	G	A	8	7	38	6	intergenic	.	.	.	.	.	right=gene:Solyc05g010460.3:1068;left=gene:Solyc05g010450.1:2440;variant_type=substitution
5	4702360	C	T	14	16	30	7	intergenic	.	.	.	.	.	right=gene:Solyc05g010460.3:1017;left=gene:Solyc05g010450.1:2491;variant_type=substitution
5	4702592	G	A	7	27	29	13	intergenic	.	.	.	.	.	right=gene:Solyc05g010460.3:785;left=gene:Solyc05g010450.1:2723;variant_type=substitution
5	4702775	C	T	9	29	20	13	intergenic	.	.	.	.	.	right=gene:Solyc05g010460.3:602;left=gene:Solyc05g010450.1:2906;variant_type=substitution
5	4703008	C	T	11	24	31	8	intergenic	.	.	.	.	.	right=gene:Solyc05g010460.3:369;left=gene:Solyc05g010450.1:3139;variant_type=substitution
5	4703349	C	T	7	29	26	14	intergenic	.	.	.	.	.	right=gene:Solyc05g010460.3:28;left=gene:Solyc05g010450.1:3480;variant_type=substitution
5	4703465	C	T	11	22	24	12	intron	.	transcript:Solyc05g010460.3.1	-	.	.	left=Solyc05g010460.3.1-E2:79;right=Solyc05g010460.3.1-E1:1482;variant_type=substitution
5	4703525	G	A	9	22	20	11	intron	.	transcript:Solyc05g010460.3.1	-	.	.	left=Solyc05g010460.3.1-E2:139;right=Solyc05g010460.3.1-E1:1422;variant_type=substitution
5	4703559	C	T	8	27	21	9	intron	.	transcript:Solyc05g010460.3.1	-	.	.	left=Solyc05g010460.3.1-E2:173;right=Solyc05g010460.3.1-E1:1388;variant_type=substitution
5	4704132	G	A	6	23	14	13	intron	.	transcript:Solyc05g010460.3.1	-	.	.	left=Solyc05g010460.3.1-E2:746;right=Solyc05g010460.3.1-E1:815;variant_type=substitution
5	4704662	G	A	9	26	22	9	intron	.	transcript:Solyc05g010460.3.1	-	.	.	left=Solyc05g010460.3.1-E2:1276;right=Solyc05g010460.3.1-E1:285;variant_type=substitution
5	4704675	G	A	9	24	23	10	intron	.	transcript:Solyc05g010460.3.1	-	.	.	left=Solyc05g010460.3.1-E2:1289;right=Solyc05g010460.3.1-E1:272;variant_type=substitution
5	4704880	G	A	9	34	20	8	intron	.	transcript:Solyc05g010460.3.1	-	.	.	left=Solyc05g010460.3.1-E2:1494;right=Solyc05g010460.3.1-E1:67;variant_type=substitution
5	4705333	C	T	13	26	41	13	intergenic	.	.	.	.	.	right=gene:Solyc05g010470.3:959;left=gene:Solyc05g010460.3:48;variant_type=substitution
5	4709111	C	T	3	25	22	14	three_prime_UTR	.	transcript:Solyc05g010470.3.1	-	.	.	variant_type=substitution
5	4710411	G	A	8	12	17	13	CDS	.	transcript:Solyc05g010470.3.1	-	TGC > TGT	C > C	effect=Synonymous:.;variant_type=substitution
5	4712019	C	T	9	21	19	11	intergenic	.	.	.	.	.	right=gene:Solyc05g010490.1:727;left=gene:Solyc05g010475.1:3774;variant_type=substitution
5	4714279	G	A	7	37	31	16	intergenic	.	.	.	.	.	right=gene:Solyc05g010500.1:303;left=gene:Solyc05g010490.1:895;variant_type=substitution
5	4714848	G	A	12	23	26	19	CDS	.	transcript:Solyc05g010500.1.1	-	CGC > TGC	R > C	effect=Nonsynonymous:missense;variant_type=substitution
5	4714875	C	T	11	25	29	16	CDS	.	transcript:Solyc05g010500.1.1	-	GGA > AGA	G > R	effect=Nonsynonymous:missense;variant_type=substitution
5	4715359	C	T	9	27	20	13	CDS	.	transcript:Solyc05g010500.1.1	-	TTG > TTA	L > L	effect=Synonymous:.;variant_type=substitution
5	4716749	C	T	9	16	27	8	CDS	.	transcript:Solyc05g010510.1.1	+	CGA > TGA	R > *	effect=Nonsynonymous:nonsense;variant_type=substitution
5	4719271	C	T	4	26	24	11	intergenic	.	.	.	.	.	right=gene:Solyc05g010515.1:2060;left=gene:Solyc05g010513.1:115;variant_type=substitution
5	4719410	C	T	9	22	25	13	intergenic	.	.	.	.	.	right=gene:Solyc05g010515.1:1921;left=gene:Solyc05g010513.1:254;variant_type=substitution
5	4721592	C	T	11	19	16	14	intron	.	transcript:Solyc05g010515.1.1	+	.	.	left=Solyc05g010515.1.1-E1:255;right=Solyc05g010515.1.1-E2:28;variant_type=substitution
5	4722493	C	T	8	19	34	15	CDS	.	transcript:Solyc05g010515.1.1	+	CGA > TGA	R > *	5_splice_site=exon-boundary:Solyc05g010515.1.1-E3;effect=Nonsynonymous:nonsense;variant_type=substitution
5	4723303	G	A	14	8	21	6	intron	.	transcript:Solyc05g010515.1.1	+	.	.	left=Solyc05g010515.1.1-E5:166;right=Solyc05g010515.1.1-E6:1682;variant_type=substitution
5	4723873	C	T	8	17	18	6	intron	.	transcript:Solyc05g010515.1.1	+	.	.	left=Solyc05g010515.1.1-E5:736;right=Solyc05g010515.1.1-E6:1112;variant_type=substitution
5	4723935	C	T	16	20	21	14	intron	.	transcript:Solyc05g010515.1.1	+	.	.	left=Solyc05g010515.1.1-E5:798;right=Solyc05g010515.1.1-E6:1050;variant_type=substitution
5	4724113	G	A	8	13	17	6	intron	.	transcript:Solyc05g010515.1.1	+	.	.	left=Solyc05g010515.1.1-E5:976;right=Solyc05g010515.1.1-E6:872;variant_type=substitution
5	4724860	C	T	6	28	28	17	intron	.	transcript:Solyc05g010515.1.1	+	.	.	left=Solyc05g010515.1.1-E5:1723;right=Solyc05g010515.1.1-E6:125;variant_type=substitution
5	4724860	C	T	6	28	28	17	CDS	.	transcript:Solyc05g010517.1.1	-	TCG > TCA	S > S	effect=Synonymous:.;variant_type=substitution
5	4725010	G	A	4	23	22	10	CDS	.	transcript:Solyc05g010515.1.1	+	GTC > ATC	V > I	effect=Nonsynonymous:missense;variant_type=substitution
5	4725010	G	A	4	23	22	10	CDS	.	transcript:Solyc05g010517.1.1	-	GAC > GAT	D > D	effect=Synonymous:.;variant_type=substitution
5	4725952	C	T	11	32	18	9	intergenic	.	.	.	.	.	right=gene:Solyc05g010530.3:22723;left=gene:Solyc05g010517.1:709;variant_type=substitution
5	4726248	G	A	11	33	27	16	intergenic	.	.	.	.	.	right=gene:Solyc05g010530.3:22427;left=gene:Solyc05g010517.1:1005;variant_type=substitution
5	4726904	C	T	13	19	18	16	intergenic	.	.	.	.	.	right=gene:Solyc05g010530.3:21771;left=gene:Solyc05g010517.1:1661;variant_type=substitution
5	4727087	G	A	8	28	26	22	intergenic	.	.	.	.	.	right=gene:Solyc05g010530.3:21588;left=gene:Solyc05g010517.1:1844;variant_type=substitution
5	4727977	C	T	6	24	20	18	intergenic	.	.	.	.	.	right=gene:Solyc05g010530.3:20698;left=gene:Solyc05g010517.1:2734;variant_type=substitution
5	4728566	G	A	10	24	20	19	intergenic	.	.	.	.	.	right=gene:Solyc05g010530.3:20109;left=gene:Solyc05g010517.1:3323;variant_type=substitution
5	4730951	G	A	9	18	20	9	intergenic	.	.	.	.	.	right=gene:Solyc05g010530.3:17724;left=gene:Solyc05g010517.1:5708;variant_type=substitution
5	4731000	G	A	4	18	17	10	intergenic	.	.	.	.	.	right=gene:Solyc05g010530.3:17675;left=gene:Solyc05g010517.1:5757;variant_type=substitution
5	4732405	G	A	9	24	34	15	intergenic	.	.	.	.	.	right=gene:Solyc05g010530.3:16270;left=gene:Solyc05g010517.1:7162;variant_type=substitution
5	4733310	G	A	10	21	20	10	intergenic	.	.	.	.	.	right=gene:Solyc05g010530.3:15365;left=gene:Solyc05g010517.1:8067;variant_type=substitution
5	4733381	C	T	10	28	15	9	intergenic	.	.	.	.	.	right=gene:Solyc05g010530.3:15294;left=gene:Solyc05g010517.1:8138;variant_type=substitution
5	4733911	C	T	10	33	33	12	intergenic	.	.	.	.	.	right=gene:Solyc05g010530.3:14764;left=gene:Solyc05g010517.1:8668;variant_type=substitution
5	4734089	G	A	41	11	28	5	intergenic	.	.	.	.	.	right=gene:Solyc05g010530.3:14586;left=gene:Solyc05g010517.1:8846;variant_type=substitution
5	4734373	G	A	16	52	31	19	intergenic	.	.	.	.	.	right=gene:Solyc05g010530.3:14302;left=gene:Solyc05g010517.1:9130;variant_type=substitution
5	4734680	G	A	6	30	25	19	intergenic	.	.	.	.	.	right=gene:Solyc05g010530.3:13995;left=gene:Solyc05g010517.1:9437;variant_type=substitution
5	4735202	G	A	12	25	24	13	intergenic	.	.	.	.	.	right=gene:Solyc05g010530.3:13473;left=gene:Solyc05g010517.1:9959;variant_type=substitution
5	4735919	C	T	14	31	28	12	intergenic	.	.	.	.	.	right=gene:Solyc05g010530.3:12756;left=gene:Solyc05g010517.1:10676;variant_type=substitution
5	4736574	G	A	7	25	25	6	intergenic	.	.	.	.	.	right=gene:Solyc05g010530.3:12101;left=gene:Solyc05g010517.1:11331;variant_type=substitution
5	4736871	C	T	12	17	22	8	intergenic	.	.	.	.	.	right=gene:Solyc05g010530.3:11804;left=gene:Solyc05g010517.1:11628;variant_type=substitution
5	4737200	G	A	26	18	20	10	intergenic	.	.	.	.	.	right=gene:Solyc05g010530.3:11475;left=gene:Solyc05g010517.1:11957;variant_type=substitution
5	4737430	G	A	22	25	30	13	intergenic	.	.	.	.	.	right=gene:Solyc05g010530.3:11245;left=gene:Solyc05g010517.1:12187;variant_type=substitution
5	4737871	C	T	31	18	22	5	intergenic	.	.	.	.	.	right=gene:Solyc05g010530.3:10804;left=gene:Solyc05g010517.1:12628;variant_type=substitution
5	4737872	G	A	29	19	22	5	intergenic	.	.	.	.	.	right=gene:Solyc05g010530.3:10803;left=gene:Solyc05g010517.1:12629;variant_type=substitution
5	4737875	C	T	29	19	22	5	intergenic	.	.	.	.	.	right=gene:Solyc05g010530.3:10800;left=gene:Solyc05g010517.1:12632;variant_type=substitution
5	4737898	G	A	34	20	27	14	intergenic	.	.	.	.	.	right=gene:Solyc05g010530.3:10777;left=gene:Solyc05g010517.1:12655;variant_type=substitution
5	4737946	G	A	42	26	26	12	intergenic	.	.	.	.	.	right=gene:Solyc05g010530.3:10729;left=gene:Solyc05g010517.1:12703;variant_type=substitution
5	4738061	G	A	31	24	28	7	intergenic	.	.	.	.	.	right=gene:Solyc05g010530.3:10614;left=gene:Solyc05g010517.1:12818;variant_type=substitution
5	4738073	G	A	32	20	29	6	intergenic	.	.	.	.	.	right=gene:Solyc05g010530.3:10602;left=gene:Solyc05g010517.1:12830;variant_type=substitution
5	4738421	G	A	27	22	39	13	intergenic	.	.	.	.	.	right=gene:Solyc05g010530.3:10254;left=gene:Solyc05g010517.1:13178;variant_type=substitution
5	4738779	C	T	45	14	51	14	intergenic	.	.	.	.	.	right=gene:Solyc05g010530.3:9896;left=gene:Solyc05g010517.1:13536;variant_type=substitution
5	4739005	C	T	20	25	34	14	intergenic	.	.	.	.	.	right=gene:Solyc05g010530.3:9670;left=gene:Solyc05g010517.1:13762;variant_type=substitution
5	4739677	C	T	10	11	27	13	intergenic	.	.	.	.	.	right=gene:Solyc05g010530.3:8998;left=gene:Solyc05g010517.1:14434;variant_type=substitution
5	4739708	G	A	12	15	30	15	intergenic	.	.	.	.	.	right=gene:Solyc05g010530.3:8967;left=gene:Solyc05g010517.1:14465;variant_type=substitution
5	4740496	C	T	6	25	19	11	intergenic	.	.	.	.	.	right=gene:Solyc05g010530.3:8179;left=gene:Solyc05g010517.1:15253;variant_type=substitution
5	4740844	C	T	11	22	19	16	intergenic	.	.	.	.	.	right=gene:Solyc05g010530.3:7831;left=gene:Solyc05g010517.1:15601;variant_type=substitution
5	4742710	G	A	7	20	28	9	intergenic	.	.	.	.	.	right=gene:Solyc05g010530.3:5965;left=gene:Solyc05g010517.1:17467;variant_type=substitution
5	4743969	C	T	11	12	22	13	intergenic	.	.	.	.	.	right=gene:Solyc05g010530.3:4706;left=gene:Solyc05g010517.1:18726;variant_type=substitution
5	4748204	G	A	15	27	34	11	intergenic	.	.	.	.	.	right=gene:Solyc05g010530.3:471;left=gene:Solyc05g010517.1:22961;variant_type=substitution
5	4748876	G	A	7	25	19	7	three_prime_UTR	.	transcript:Solyc05g010530.3.1	-	.	.	variant_type=substitution
5	4749050	G	A	8	16	18	13	CDS	.	transcript:Solyc05g010530.3.1	-	TCT > TTT	S > F	effect=Nonsynonymous:missense;variant_type=substitution
5	4749471	G	A	19	12	21	4	intron	.	transcript:Solyc05g010530.3.1	-	.	.	left=Solyc05g010530.3.1-E6:302;right=Solyc05g010530.3.1-E5:57;variant_type=substitution
5	4751104	C	T	5	21	27	16	five_prime_UTR	.	transcript:Solyc05g010530.3.1	-	.	.	effect=.:.:.;variant_type=substitution
5	4751369	C	T	8	11	27	8	five_prime_UTR	.	transcript:Solyc05g010530.3.1	-	.	.	effect=.:.:.;variant_type=substitution
5	4751749	C	T	5	20	19	11	intron	.	transcript:Solyc05g010530.3.1	-	.	.	left=Solyc05g010530.3.1-E2:40;right=Solyc05g010530.3.1-E1:1;5_splice_site=intron-boundary:Solyc05g010530.3.1-E1;variant_type=substitution
5	4752071	C	T	11	20	19	16	five_prime_UTR	.	transcript:Solyc05g010530.3.1	-	.	.	effect=.:.:.;variant_type=substitution
5	4752109	C	T	12	33	22	23	five_prime_UTR	.	transcript:Solyc05g010530.3.1	-	.	.	effect=.:.:.;variant_type=substitution
5	4752252	C	T	11	34	13	12	five_prime_UTR	.	transcript:Solyc05g010530.3.1	-	.	.	effect=new_ATG:out_of_frame:.;variant_type=substitution
5	4752833	C	T	10	23	25	20	five_prime_UTR	.	transcript:Solyc05g010530.3.1	-	.	.	effect=.:.:.;variant_type=substitution
5	4752966	G	A	35	21	25	11	five_prime_UTR	.	transcript:Solyc05g010530.3.1	-	.	.	effect=.:.:.;variant_type=substitution
5	4753004	C	T	32	18	34	10	five_prime_UTR	.	transcript:Solyc05g010530.3.1	-	.	.	effect=.:.:.;variant_type=substitution
5	4753293	C	T	12	50	17	25	intergenic	.	.	.	.	.	right=gene:Solyc05g010550.1:6761;left=gene:Solyc05g010530.3:14;variant_type=substitution
5	4753299	G	A	40	18	32	8	intergenic	.	.	.	.	.	right=gene:Solyc05g010550.1:6755;left=gene:Solyc05g010530.3:20;variant_type=substitution
5	4753319	C	T	38	18	39	9	intergenic	.	.	.	.	.	right=gene:Solyc05g010550.1:6735;left=gene:Solyc05g010530.3:40;variant_type=substitution
5	4753355	G	A	29	17	39	12	intergenic	.	.	.	.	.	right=gene:Solyc05g010550.1:6699;left=gene:Solyc05g010530.3:76;variant_type=substitution
5	4753364	C	T	28	21	40	16	intergenic	.	.	.	.	.	right=gene:Solyc05g010550.1:6690;left=gene:Solyc05g010530.3:85;variant_type=substitution
5	4753384	G	A	24	12	40	16	intergenic	.	.	.	.	.	right=gene:Solyc05g010550.1:6670;left=gene:Solyc05g010530.3:105;variant_type=substitution
5	4753385	G	A	24	15	41	16	intergenic	.	.	.	.	.	right=gene:Solyc05g010550.1:6669;left=gene:Solyc05g010530.3:106;variant_type=substitution
5	4753417	G	A	9	24	27	18	intergenic	.	.	.	.	.	right=gene:Solyc05g010550.1:6637;left=gene:Solyc05g010530.3:138;variant_type=substitution
5	4753597	G	A	6	18	14	7	intergenic	.	.	.	.	.	right=gene:Solyc05g010550.1:6457;left=gene:Solyc05g010530.3:318;variant_type=substitution
5	4753610	C	T	6	11	15	5	intergenic	.	.	.	.	.	right=gene:Solyc05g010550.1:6444;left=gene:Solyc05g010530.3:331;variant_type=substitution
5	4755025	C	T	7	25	22	5	intergenic	.	.	.	.	.	right=gene:Solyc05g010550.1:5029;left=gene:Solyc05g010530.3:1746;variant_type=substitution
5	4755116	C	T	11	18	29	8	intergenic	.	.	.	.	.	right=gene:Solyc05g010550.1:4938;left=gene:Solyc05g010530.3:1837;variant_type=substitution
5	4755291	C	T	8	13	26	8	intergenic	.	.	.	.	.	right=gene:Solyc05g010550.1:4763;left=gene:Solyc05g010530.3:2012;variant_type=substitution
5	4755300	C	T	8	13	24	6	intergenic	.	.	.	.	.	right=gene:Solyc05g010550.1:4754;left=gene:Solyc05g010530.3:2021;variant_type=substitution
5	4755304	C	T	8	12	23	6	intergenic	.	.	.	.	.	right=gene:Solyc05g010550.1:4750;left=gene:Solyc05g010530.3:2025;variant_type=substitution
5	4755361	C	T	6	15	21	7	intergenic	.	.	.	.	.	right=gene:Solyc05g010550.1:4693;left=gene:Solyc05g010530.3:2082;variant_type=substitution
5	4756104	G	A	31	24	39	20	intergenic	.	.	.	.	.	right=gene:Solyc05g010550.1:3950;left=gene:Solyc05g010530.3:2825;variant_type=substitution
5	4757625	G	A	17	11	16	6	intergenic	.	.	.	.	.	right=gene:Solyc05g010550.1:2429;left=gene:Solyc05g010530.3:4346;variant_type=substitution
5	4759566	C	T	13	16	22	6	intergenic	.	.	.	.	.	right=gene:Solyc05g010550.1:488;left=gene:Solyc05g010530.3:6287;variant_type=substitution
5	4759585	C	T	12	16	24	6	intergenic	.	.	.	.	.	right=gene:Solyc05g010550.1:469;left=gene:Solyc05g010530.3:6306;variant_type=substitution
5	4759604	C	T	10	15	24	6	intergenic	.	.	.	.	.	right=gene:Solyc05g010550.1:450;left=gene:Solyc05g010530.3:6325;variant_type=substitution
5	4759697	C	T	11	17	20	7	intergenic	.	.	.	.	.	right=gene:Solyc05g010550.1:357;left=gene:Solyc05g010530.3:6418;variant_type=substitution
5	4759787	C	T	8	20	20	12	intergenic	.	.	.	.	.	right=gene:Solyc05g010550.1:267;left=gene:Solyc05g010530.3:6508;variant_type=substitution
5	4759870	G	A	11	11	17	12	intergenic	.	.	.	.	.	right=gene:Solyc05g010550.1:184;left=gene:Solyc05g010530.3:6591;variant_type=substitution
5	4760028	G	A	8	13	17	11	intergenic	.	.	.	.	.	right=gene:Solyc05g010550.1:26;left=gene:Solyc05g010530.3:6749;variant_type=substitution
5	4760042	C	T	10	16	19	11	intergenic	.	.	.	.	.	right=gene:Solyc05g010550.1:12;left=gene:Solyc05g010530.3:6763;variant_type=substitution
5	4760583	G	A	12	33	26	12	CDS	.	transcript:Solyc05g010550.1.1	-	TCG > TTG	S > L	effect=Nonsynonymous:missense;variant_type=substitution
5	4760851	G	A	14	28	27	8	intergenic	.	.	.	.	.	right=gene:Solyc05g010570.3:12362;left=gene:Solyc05g010550.1:216;variant_type=substitution
5	4760955	G	A	14	32	21	13	intergenic	.	.	.	.	.	right=gene:Solyc05g010570.3:12258;left=gene:Solyc05g010550.1:320;variant_type=substitution
5	4761198	G	A	11	27	27	12	intergenic	.	.	.	.	.	right=gene:Solyc05g010570.3:12015;left=gene:Solyc05g010550.1:563;variant_type=substitution
5	4761256	G	A	13	32	21	9	intergenic	.	.	.	.	.	right=gene:Solyc05g010570.3:11957;left=gene:Solyc05g010550.1:621;variant_type=substitution
5	4761387	G	A	8	29	21	20	intergenic	.	.	.	.	.	right=gene:Solyc05g010570.3:11826;left=gene:Solyc05g010550.1:752;variant_type=substitution
5	4761615	G	A	9	17	20	16	intergenic	.	.	.	.	.	right=gene:Solyc05g010570.3:11598;left=gene:Solyc05g010550.1:980;variant_type=substitution
5	4762217	C	T	0	14	20	3	intergenic	.	.	.	.	.	right=gene:Solyc05g010570.3:10996;left=gene:Solyc05g010550.1:1582;variant_type=substitution
5	4762385	C	T	10	15	22	8	intergenic	.	.	.	.	.	right=gene:Solyc05g010570.3:10828;left=gene:Solyc05g010550.1:1750;variant_type=substitution
5	4762420	G	A	12	19	27	9	intergenic	.	.	.	.	.	right=gene:Solyc05g010570.3:10793;left=gene:Solyc05g010550.1:1785;variant_type=substitution
5	4765564	C	T	10	28	17	13	intergenic	.	.	.	.	.	right=gene:Solyc05g010570.3:7649;left=gene:Solyc05g010550.1:4929;variant_type=substitution
5	4766532	C	T	11	24	25	14	intergenic	.	.	.	.	.	right=gene:Solyc05g010570.3:6681;left=gene:Solyc05g010550.1:5897;variant_type=substitution
5	4767725	G	A	10	24	25	11	intergenic	.	.	.	.	.	right=gene:Solyc05g010570.3:5488;left=gene:Solyc05g010550.1:7090;variant_type=substitution
5	4767964	C	T	1	12	22	15	intergenic	.	.	.	.	.	right=gene:Solyc05g010570.3:5249;left=gene:Solyc05g010550.1:7329;variant_type=substitution
5	4768016	C	T	6	25	24	10	intergenic	.	.	.	.	.	right=gene:Solyc05g010570.3:5197;left=gene:Solyc05g010550.1:7381;variant_type=substitution
5	4768752	G	A	10	22	15	11	intergenic	.	.	.	.	.	right=gene:Solyc05g010570.3:4461;left=gene:Solyc05g010550.1:8117;variant_type=substitution
5	4768871	G	A	6	11	15	11	intergenic	.	.	.	.	.	right=gene:Solyc05g010570.3:4342;left=gene:Solyc05g010550.1:8236;variant_type=substitution
5	4769424	G	A	6	17	19	8	intergenic	.	.	.	.	.	right=gene:Solyc05g010570.3:3789;left=gene:Solyc05g010550.1:8789;variant_type=substitution
5	4769462	C	T	6	18	23	8	intergenic	.	.	.	.	.	right=gene:Solyc05g010570.3:3751;left=gene:Solyc05g010550.1:8827;variant_type=substitution
5	4770047	C	T	10	33	17	10	intergenic	.	.	.	.	.	right=gene:Solyc05g010570.3:3166;left=gene:Solyc05g010550.1:9412;variant_type=substitution
5	4770096	C	T	11	36	18	13	intergenic	.	.	.	.	.	right=gene:Solyc05g010570.3:3117;left=gene:Solyc05g010550.1:9461;variant_type=substitution
5	4770146	G	A	10	26	17	15	intergenic	.	.	.	.	.	right=gene:Solyc05g010570.3:3067;left=gene:Solyc05g010550.1:9511;variant_type=substitution
5	4770583	G	A	8	17	10	9	intergenic	.	.	.	.	.	right=gene:Solyc05g010570.3:2630;left=gene:Solyc05g010550.1:9948;variant_type=substitution
5	4771120	C	T	9	17	15	17	intergenic	.	.	.	.	.	right=gene:Solyc05g010570.3:2093;left=gene:Solyc05g010550.1:10485;variant_type=substitution
5	4771964	G	A	8	25	29	15	intergenic	.	.	.	.	.	right=gene:Solyc05g010570.3:1249;left=gene:Solyc05g010550.1:11329;variant_type=substitution
5	4772182	C	T	10	34	33	19	intergenic	.	.	.	.	.	right=gene:Solyc05g010570.3:1031;left=gene:Solyc05g010550.1:11547;variant_type=substitution
5	4772353	G	A	14	29	32	11	intergenic	.	.	.	.	.	right=gene:Solyc05g010570.3:860;left=gene:Solyc05g010550.1:11718;variant_type=substitution
5	4773202	G	A	9	2	22	5	intergenic	.	.	.	.	.	right=gene:Solyc05g010570.3:11;left=gene:Solyc05g010550.1:12567;variant_type=substitution
5	4776145	G	A	11	24	24	14	intron	.	transcript:Solyc05g010570.3.1	-	.	.	left=Solyc05g010570.3.1-E4:931;right=Solyc05g010570.3.1-E3:754;variant_type=substitution
5	4776894	C	T	7	23	17	11	intron	.	transcript:Solyc05g010570.3.1	-	.	.	left=Solyc05g010570.3.1-E4:1680;right=Solyc05g010570.3.1-E3:5;variant_type=substitution
5	4778043	G	A	6	17	24	9	intron	.	transcript:Solyc05g010570.3.1	-	.	.	left=Solyc05g010570.3.1-E3:1057;right=Solyc05g010570.3.1-E2:891;variant_type=substitution
5	4778166	G	A	16	31	29	16	intron	.	transcript:Solyc05g010570.3.1	-	.	.	left=Solyc05g010570.3.1-E3:1180;right=Solyc05g010570.3.1-E2:768;variant_type=substitution
5	4778283	C	T	11	25	26	11	intron	.	transcript:Solyc05g010570.3.1	-	.	.	left=Solyc05g010570.3.1-E3:1297;right=Solyc05g010570.3.1-E2:651;variant_type=substitution
5	4783128	G	A	6	16	13	12	intergenic	.	.	.	.	.	right=gene:Solyc05g010580.3:4306;left=gene:Solyc05g010565.1:1090;variant_type=substitution
5	4784765	C	T	16	27	32	20	intergenic	.	.	.	.	.	right=gene:Solyc05g010580.3:2669;left=gene:Solyc05g010565.1:2727;variant_type=substitution
5	4787283	G	A	20	33	25	17	intergenic	.	.	.	.	.	right=gene:Solyc05g010580.3:151;left=gene:Solyc05g010565.1:5245;variant_type=substitution
5	4788215	G	A	17	24	30	16	intergenic	.	.	.	.	.	right=gene:Solyc05g010583.1:15275;left=gene:Solyc05g010580.3:307;variant_type=substitution
5	4788607	C	T	13	28	19	13	intergenic	.	.	.	.	.	right=gene:Solyc05g010583.1:14883;left=gene:Solyc05g010580.3:699;variant_type=substitution
5	4789011	G	A	4	20	12	10	intergenic	.	.	.	.	.	right=gene:Solyc05g010583.1:14479;left=gene:Solyc05g010580.3:1103;variant_type=substitution
5	4789423	C	T	9	17	20	7	intergenic	.	.	.	.	.	right=gene:Solyc05g010583.1:14067;left=gene:Solyc05g010580.3:1515;variant_type=substitution
5	4789559	C	T	4	12	20	7	intergenic	.	.	.	.	.	right=gene:Solyc05g010583.1:13931;left=gene:Solyc05g010580.3:1651;variant_type=substitution
5	4800546	C	T	12	27	28	8	intergenic	.	.	.	.	.	right=gene:Solyc05g010583.1:2944;left=gene:Solyc05g010580.3:12638;variant_type=substitution
5	4800581	C	T	11	31	28	13	intergenic	.	.	.	.	.	right=gene:Solyc05g010583.1:2909;left=gene:Solyc05g010580.3:12673;variant_type=substitution
5	4800624	G	A	11	29	25	13	intergenic	.	.	.	.	.	right=gene:Solyc05g010583.1:2866;left=gene:Solyc05g010580.3:12716;variant_type=substitution
5	4801085	C	T	11	32	26	13	intergenic	.	.	.	.	.	right=gene:Solyc05g010583.1:2405;left=gene:Solyc05g010580.3:13177;variant_type=substitution
5	4802104	C	T	15	31	25	22	intergenic	.	.	.	.	.	right=gene:Solyc05g010583.1:1386;left=gene:Solyc05g010580.3:14196;variant_type=substitution
5	4802528	G	A	17	34	28	21	intergenic	.	.	.	.	.	right=gene:Solyc05g010583.1:962;left=gene:Solyc05g010580.3:14620;variant_type=substitution
5	4802578	G	A	17	28	31	16	intergenic	.	.	.	.	.	right=gene:Solyc05g010583.1:912;left=gene:Solyc05g010580.3:14670;variant_type=substitution
5	4805250	G	A	7	26	31	19	intergenic	.	.	.	.	.	right=gene:Solyc05g010585.1:50;left=gene:Solyc05g010583.1:1276;variant_type=substitution
5	4805273	G	A	12	24	30	17	intergenic	.	.	.	.	.	right=gene:Solyc05g010585.1:27;left=gene:Solyc05g010583.1:1299;variant_type=substitution
5	4806083	C	T	11	22	21	11	intron	.	transcript:Solyc05g010585.1.1	+	.	.	left=Solyc05g010585.1.1-E2:267;right=Solyc05g010585.1.1-E3:825;variant_type=substitution
5	4806152	G	A	8	20	23	10	intron	.	transcript:Solyc05g010585.1.1	+	.	.	left=Solyc05g010585.1.1-E2:336;right=Solyc05g010585.1.1-E3:756;variant_type=substitution
5	4806242	G	A	5	10	13	11	intron	.	transcript:Solyc05g010585.1.1	+	.	.	left=Solyc05g010585.1.1-E2:426;right=Solyc05g010585.1.1-E3:666;variant_type=substitution
5	4806668	G	A	4	21	23	11	intron	.	transcript:Solyc05g010585.1.1	+	.	.	left=Solyc05g010585.1.1-E2:852;right=Solyc05g010585.1.1-E3:240;variant_type=substitution
5	4806714	C	T	2	19	22	13	intron	.	transcript:Solyc05g010585.1.1	+	.	.	left=Solyc05g010585.1.1-E2:898;right=Solyc05g010585.1.1-E3:194;variant_type=substitution
5	4807083	C	T	13	21	30	17	three_prime_UTR	.	transcript:Solyc05g010585.1.1	+	.	.	variant_type=substitution
5	4807131	G	A	15	27	28	12	three_prime_UTR	.	transcript:Solyc05g010585.1.1	+	.	.	variant_type=substitution
5	4807404	G	A	12	30	29	16	intergenic	.	.	.	.	.	right=gene:Solyc05g010587.1:1093;left=gene:Solyc05g010585.1:113;variant_type=substitution
5	4807543	G	A	14	24	32	11	intergenic	.	.	.	.	.	right=gene:Solyc05g010587.1:954;left=gene:Solyc05g010585.1:252;variant_type=substitution
5	4807649	G	A	15	37	23	19	intergenic	.	.	.	.	.	right=gene:Solyc05g010587.1:848;left=gene:Solyc05g010585.1:358;variant_type=substitution
5	4807650	C	T	14	37	26	19	intergenic	.	.	.	.	.	right=gene:Solyc05g010587.1:847;left=gene:Solyc05g010585.1:359;variant_type=substitution
5	4808332	C	T	16	22	26	19	intergenic	.	.	.	.	.	right=gene:Solyc05g010587.1:165;left=gene:Solyc05g010585.1:1041;variant_type=substitution
5	4808669	C	T	8	34	28	16	intron	.	transcript:Solyc05g010587.1.1	+	.	.	left=Solyc05g010587.1.1-E1:115;right=Solyc05g010587.1.1-E2:33;variant_type=substitution
5	4808724	C	T	4	26	20	9	CDS	.	transcript:Solyc05g010587.1.1	+	TGC > TGT	C > C	effect=Synonymous:.;variant_type=substitution
5	4810608	C	T	8	17	26	8	intergenic	.	.	.	.	.	right=gene:Solyc05g010590.3:16451;left=gene:Solyc05g010587.1:1407;variant_type=substitution
5	4810808	C	T	12	28	27	22	intergenic	.	.	.	.	.	right=gene:Solyc05g010590.3:16251;left=gene:Solyc05g010587.1:1607;variant_type=substitution
5	4810941	C	T	15	25	26	13	intergenic	.	.	.	.	.	right=gene:Solyc05g010590.3:16118;left=gene:Solyc05g010587.1:1740;variant_type=substitution
5	4810998	G	A	7	23	29	16	intergenic	.	.	.	.	.	right=gene:Solyc05g010590.3:16061;left=gene:Solyc05g010587.1:1797;variant_type=substitution
5	4811275	G	A	19	26	20	17	intergenic	.	.	.	.	.	right=gene:Solyc05g010590.3:15784;left=gene:Solyc05g010587.1:2074;variant_type=substitution
5	4812546	C	T	13	25	25	13	intergenic	.	.	.	.	.	right=gene:Solyc05g010590.3:14513;left=gene:Solyc05g010587.1:3345;variant_type=substitution
5	4812608	G	A	15	20	29	9	intergenic	.	.	.	.	.	right=gene:Solyc05g010590.3:14451;left=gene:Solyc05g010587.1:3407;variant_type=substitution
5	4814026	C	T	10	34	28	14	intergenic	.	.	.	.	.	right=gene:Solyc05g010590.3:13033;left=gene:Solyc05g010587.1:4825;variant_type=substitution
5	4814116	G	A	10	28	10	10	intergenic	.	.	.	.	.	right=gene:Solyc05g010590.3:12943;left=gene:Solyc05g010587.1:4915;variant_type=substitution
5	4814576	C	T	7	16	15	11	intergenic	.	.	.	.	.	right=gene:Solyc05g010590.3:12483;left=gene:Solyc05g010587.1:5375;variant_type=substitution
5	4815854	G	A	6	12	24	15	intergenic	.	.	.	.	.	right=gene:Solyc05g010590.3:11205;left=gene:Solyc05g010587.1:6653;variant_type=substitution
5	4816150	C	T	7	15	20	8	intergenic	.	.	.	.	.	right=gene:Solyc05g010590.3:10909;left=gene:Solyc05g010587.1:6949;variant_type=substitution
5	4816173	C	T	9	20	24	10	intergenic	.	.	.	.	.	right=gene:Solyc05g010590.3:10886;left=gene:Solyc05g010587.1:6972;variant_type=substitution
5	4816329	C	T	13	20	15	12	intergenic	.	.	.	.	.	right=gene:Solyc05g010590.3:10730;left=gene:Solyc05g010587.1:7128;variant_type=substitution
5	4816525	G	A	12	23	24	9	intergenic	.	.	.	.	.	right=gene:Solyc05g010590.3:10534;left=gene:Solyc05g010587.1:7324;variant_type=substitution
5	4817297	G	A	10	21	29	9	intergenic	.	.	.	.	.	right=gene:Solyc05g010590.3:9762;left=gene:Solyc05g010587.1:8096;variant_type=substitution
5	4817493	C	T	6	14	19	10	intergenic	.	.	.	.	.	right=gene:Solyc05g010590.3:9566;left=gene:Solyc05g010587.1:8292;variant_type=substitution
5	4817593	C	T	4	7	12	3	intergenic	.	.	.	.	.	right=gene:Solyc05g010590.3:9466;left=gene:Solyc05g010587.1:8392;variant_type=substitution
5	4817803	C	T	2	16	18	6	intergenic	.	.	.	.	.	right=gene:Solyc05g010590.3:9256;left=gene:Solyc05g010587.1:8602;variant_type=substitution
5	4819368	C	T	7	10	27	11	intergenic	.	.	.	.	.	right=gene:Solyc05g010590.3:7691;left=gene:Solyc05g010587.1:10167;variant_type=substitution
5	4819921	G	A	19	9	23	3	intergenic	.	.	.	.	.	right=gene:Solyc05g010590.3:7138;left=gene:Solyc05g010587.1:10720;variant_type=substitution
5	4820323	G	A	5	20	26	10	intergenic	.	.	.	.	.	right=gene:Solyc05g010590.3:6736;left=gene:Solyc05g010587.1:11122;variant_type=substitution
5	4820534	G	A	5	11	20	9	intergenic	.	.	.	.	.	right=gene:Solyc05g010590.3:6525;left=gene:Solyc05g010587.1:11333;variant_type=substitution
5	4821819	C	T	8	13	14	9	intergenic	.	.	.	.	.	right=gene:Solyc05g010590.3:5240;left=gene:Solyc05g010587.1:12618;variant_type=substitution
5	4821883	G	A	11	23	24	15	intergenic	.	.	.	.	.	right=gene:Solyc05g010590.3:5176;left=gene:Solyc05g010587.1:12682;variant_type=substitution
5	4822021	C	T	22	35	52	16	intergenic	.	.	.	.	.	right=gene:Solyc05g010590.3:5038;left=gene:Solyc05g010587.1:12820;variant_type=substitution
5	4823056	C	T	8	23	25	9	intergenic	.	.	.	.	.	right=gene:Solyc05g010590.3:4003;left=gene:Solyc05g010587.1:13855;variant_type=substitution
5	4823073	G	A	10	22	24	8	intergenic	.	.	.	.	.	right=gene:Solyc05g010590.3:3986;left=gene:Solyc05g010587.1:13872;variant_type=substitution
5	4823694	G	A	14	21	28	16	intergenic	.	.	.	.	.	right=gene:Solyc05g010590.3:3365;left=gene:Solyc05g010587.1:14493;variant_type=substitution
5	4823842	C	T	8	29	24	19	intergenic	.	.	.	.	.	right=gene:Solyc05g010590.3:3217;left=gene:Solyc05g010587.1:14641;variant_type=substitution
5	4823889	C	T	5	28	19	22	intergenic	.	.	.	.	.	right=gene:Solyc05g010590.3:3170;left=gene:Solyc05g010587.1:14688;variant_type=substitution
5	4825422	G	A	13	25	18	12	intergenic	.	.	.	.	.	right=gene:Solyc05g010590.3:1637;left=gene:Solyc05g010587.1:16221;variant_type=substitution
5	4825806	G	A	11	26	23	7	intergenic	.	.	.	.	.	right=gene:Solyc05g010590.3:1253;left=gene:Solyc05g010587.1:16605;variant_type=substitution
5	4827009	C	T	8	25	22	8	intergenic	.	.	.	.	.	right=gene:Solyc05g010590.3:50;left=gene:Solyc05g010587.1:17808;variant_type=substitution
5	4827189	G	A	15	23	27	16	three_prime_UTR	.	transcript:Solyc05g010590.3.1	-	.	.	variant_type=substitution
5	4827776	G	A	8	23	17	12	intron	.	transcript:Solyc05g010590.3.1	-	.	.	left=Solyc05g010590.3.1-E5:287;right=Solyc05g010590.3.1-E4:310;variant_type=substitution
5	4828000	G	A	13	20	16	7	intron	.	transcript:Solyc05g010590.3.1	-	.	.	left=Solyc05g010590.3.1-E5:511;right=Solyc05g010590.3.1-E4:86;variant_type=substitution
5	4828205	C	T	14	17	26	8	CDS	.	transcript:Solyc05g010590.3.1	-	GTA > ATA	V > I	effect=Nonsynonymous:missense;variant_type=substitution
5	4830762	G	A	6	24	22	11	intron	.	transcript:Solyc05g010590.3.1	-	.	.	left=Solyc05g010590.3.1-E2:598;right=Solyc05g010590.3.1-E1:1537;variant_type=substitution
5	4831507	C	T	9	28	21	9	intron	.	transcript:Solyc05g010590.3.1	-	.	.	left=Solyc05g010590.3.1-E2:1343;right=Solyc05g010590.3.1-E1:792;variant_type=substitution
5	4832508	G	A	6	20	24	4	five_prime_UTR	.	transcript:Solyc05g010590.3.1	-	.	.	effect=.:.:.;variant_type=substitution
5	4833541	C	T	8	23	19	15	intergenic	.	.	.	.	.	right=gene:Solyc05g010600.3:1809;left=gene:Solyc05g010590.3:312;variant_type=substitution
5	4833709	G	A	11	33	24	13	intergenic	.	.	.	.	.	right=gene:Solyc05g010600.3:1641;left=gene:Solyc05g010590.3:480;variant_type=substitution
5	4834278	C	T	15	20	22	19	intergenic	.	.	.	.	.	right=gene:Solyc05g010600.3:1072;left=gene:Solyc05g010590.3:1049;variant_type=substitution
5	4837166	G	A	7	28	24	18	intergenic	.	.	.	.	.	right=gene:Solyc05g010610.3:11057;left=gene:Solyc05g010600.3:116;variant_type=substitution
5	4837890	C	T	13	18	22	10	intergenic	.	.	.	.	.	right=gene:Solyc05g010610.3:10333;left=gene:Solyc05g010600.3:840;variant_type=substitution
5	4837937	C	T	7	23	19	9	intergenic	.	.	.	.	.	right=gene:Solyc05g010610.3:10286;left=gene:Solyc05g010600.3:887;variant_type=substitution
5	4838902	G	A	11	23	24	11	intergenic	.	.	.	.	.	right=gene:Solyc05g010610.3:9321;left=gene:Solyc05g010600.3:1852;variant_type=substitution
5	4840645	C	T	15	34	31	19	intergenic	.	.	.	.	.	right=gene:Solyc05g010610.3:7578;left=gene:Solyc05g010600.3:3595;variant_type=substitution
5	4840954	C	T	16	25	30	10	intergenic	.	.	.	.	.	right=gene:Solyc05g010610.3:7269;left=gene:Solyc05g010600.3:3904;variant_type=substitution
5	4841012	C	T	17	26	32	15	intergenic	.	.	.	.	.	right=gene:Solyc05g010610.3:7211;left=gene:Solyc05g010600.3:3962;variant_type=substitution
5	4841209	G	A	14	29	27	12	intergenic	.	.	.	.	.	right=gene:Solyc05g010610.3:7014;left=gene:Solyc05g010600.3:4159;variant_type=substitution
5	4841822	G	A	11	23	29	12	intergenic	.	.	.	.	.	right=gene:Solyc05g010610.3:6401;left=gene:Solyc05g010600.3:4772;variant_type=substitution
5	4842595	G	A	12	13	27	15	intergenic	.	.	.	.	.	right=gene:Solyc05g010610.3:5628;left=gene:Solyc05g010600.3:5545;variant_type=substitution
5	4842651	G	A	12	17	22	12	intergenic	.	.	.	.	.	right=gene:Solyc05g010610.3:5572;left=gene:Solyc05g010600.3:5601;variant_type=substitution
5	4842994	C	T	6	19	21	11	intergenic	.	.	.	.	.	right=gene:Solyc05g010610.3:5229;left=gene:Solyc05g010600.3:5944;variant_type=substitution
5	4843184	C	T	6	24	18	15	intergenic	.	.	.	.	.	right=gene:Solyc05g010610.3:5039;left=gene:Solyc05g010600.3:6134;variant_type=substitution
5	4843336	G	A	7	13	19	4	intergenic	.	.	.	.	.	right=gene:Solyc05g010610.3:4887;left=gene:Solyc05g010600.3:6286;variant_type=substitution
5	4843469	C	T	11	20	29	16	intergenic	.	.	.	.	.	right=gene:Solyc05g010610.3:4754;left=gene:Solyc05g010600.3:6419;variant_type=substitution
5	4843472	G	A	11	25	29	16	intergenic	.	.	.	.	.	right=gene:Solyc05g010610.3:4751;left=gene:Solyc05g010600.3:6422;variant_type=substitution
5	4843662	G	A	8	26	16	9	intergenic	.	.	.	.	.	right=gene:Solyc05g010610.3:4561;left=gene:Solyc05g010600.3:6612;variant_type=substitution
5	4843817	C	T	11	17	30	10	intergenic	.	.	.	.	.	right=gene:Solyc05g010610.3:4406;left=gene:Solyc05g010600.3:6767;variant_type=substitution
5	4843828	G	A	14	15	29	9	intergenic	.	.	.	.	.	right=gene:Solyc05g010610.3:4395;left=gene:Solyc05g010600.3:6778;variant_type=substitution
5	4844797	C	T	3	24	14	5	intergenic	.	.	.	.	.	right=gene:Solyc05g010610.3:3426;left=gene:Solyc05g010600.3:7747;variant_type=substitution
5	4845075	C	T	4	8	9	6	intergenic	.	.	.	.	.	right=gene:Solyc05g010610.3:3148;left=gene:Solyc05g010600.3:8025;variant_type=substitution
5	4845204	C	T	10	18	13	12	intergenic	.	.	.	.	.	right=gene:Solyc05g010610.3:3019;left=gene:Solyc05g010600.3:8154;variant_type=substitution
5	4845773	G	A	4	24	18	12	intergenic	.	.	.	.	.	right=gene:Solyc05g010610.3:2450;left=gene:Solyc05g010600.3:8723;variant_type=substitution
5	4846108	C	T	6	31	22	15	intergenic	.	.	.	.	.	right=gene:Solyc05g010610.3:2115;left=gene:Solyc05g010600.3:9058;variant_type=substitution
5	4846380	G	A	14	27	31	17	intergenic	.	.	.	.	.	right=gene:Solyc05g010610.3:1843;left=gene:Solyc05g010600.3:9330;variant_type=substitution
5	4846407	G	A	13	29	32	15	intergenic	.	.	.	.	.	right=gene:Solyc05g010610.3:1816;left=gene:Solyc05g010600.3:9357;variant_type=substitution
5	4847244	G	A	9	21	21	11	intergenic	.	.	.	.	.	right=gene:Solyc05g010610.3:979;left=gene:Solyc05g010600.3:10194;variant_type=substitution
5	4847381	G	A	9	19	15	13	intergenic	.	.	.	.	.	right=gene:Solyc05g010610.3:842;left=gene:Solyc05g010600.3:10331;variant_type=substitution
5	4847418	G	A	7	20	20	16	intergenic	.	.	.	.	.	right=gene:Solyc05g010610.3:805;left=gene:Solyc05g010600.3:10368;variant_type=substitution
5	4847438	G	A	7	22	18	15	intergenic	.	.	.	.	.	right=gene:Solyc05g010610.3:785;left=gene:Solyc05g010600.3:10388;variant_type=substitution
5	4848184	C	T	8	14	17	11	intergenic	.	.	.	.	.	right=gene:Solyc05g010610.3:39;left=gene:Solyc05g010600.3:11134;variant_type=substitution
5	4848246	C	T	8	10	19	10	five_prime_UTR	.	transcript:Solyc05g010610.3.1	+	.	.	effect=.:.:.;variant_type=substitution
5	4848681	C	T	15	24	22	16	five_prime_UTR	.	transcript:Solyc05g010610.3.1	+	.	.	effect=.:.:.;variant_type=substitution
5	4848951	G	A	12	14	26	12	five_prime_UTR	.	transcript:Solyc05g010610.3.1	+	.	.	effect=.:.:.;variant_type=substitution
5	4849089	G	A	10	12	26	12	five_prime_UTR	.	transcript:Solyc05g010610.3.1	+	.	.	effect=.:.:.;variant_type=substitution
5	4852033	G	A	10	11	20	10	three_prime_UTR	.	transcript:Solyc05g010610.3.1	+	.	.	variant_type=substitution
5	4852063	C	T	8	19	24	8	three_prime_UTR	.	transcript:Solyc05g010610.3.1	+	.	.	variant_type=substitution
5	4853177	G	A	11	34	26	17	intergenic	.	.	.	.	.	right=gene:Solyc05g010620.2:680;left=gene:Solyc05g010610.3:820;variant_type=substitution
5	4853393	G	A	17	28	33	17	intergenic	.	.	.	.	.	right=gene:Solyc05g010620.2:464;left=gene:Solyc05g010610.3:1036;variant_type=substitution
5	4853674	C	T	14	16	26	13	intergenic	.	.	.	.	.	right=gene:Solyc05g010620.2:183;left=gene:Solyc05g010610.3:1317;variant_type=substitution
5	4855521	C	T	7	21	17	13	CDS	.	transcript:Solyc05g010620.2.1	+	TCC > TCT	S > S	effect=Synonymous:.;variant_type=substitution
5	4855647	G	A	17	17	20	9	CDS	.	transcript:Solyc05g010620.2.1	+	AAG > AAA	K > K	effect=Synonymous:.;variant_type=substitution
5	4857395	G	A	10	30	43	14	intergenic	.	.	.	.	.	right=gene:Solyc05g010630.3:251;left=gene:Solyc05g010620.2:1337;variant_type=substitution
5	4858029	C	T	8	24	13	11	CDS	.	transcript:Solyc05g010630.3.1	-	GGG > GGA	G > G	effect=Synonymous:.;variant_type=substitution
5	4859008	C	T	12	17	23	17	CDS	.	transcript:Solyc05g010640.3.1	-	GGT > GAT	G > D	effect=Nonsynonymous:missense;variant_type=substitution
5	4859642	G	A	9	28	12	16	intron	.	transcript:Solyc05g010640.3.1	-	.	.	left=Solyc05g010640.3.1-E2:309;right=Solyc05g010640.3.1-E1:80;variant_type=substitution
5	4860926	G	A	3	26	16	12	intergenic	.	.	.	.	.	right=gene:Solyc05g010645.1:392;left=gene:Solyc05g010640.3:870;variant_type=substitution
5	4861215	C	T	11	31	21	16	intergenic	.	.	.	.	.	right=gene:Solyc05g010645.1:103;left=gene:Solyc05g010640.3:1159;variant_type=substitution
5	4861705	C	T	10	22	29	20	five_prime_UTR	.	transcript:Solyc05g010645.1.1	+	.	.	effect=new_ATG:out_of_frame:.;variant_type=substitution
5	4861705	C	T	10	22	29	20	three_prime_UTR	.	transcript:Solyc05g010650.3.1	-	.	.	variant_type=substitution
5	4862034	G	A	11	24	16	19	CDS	.	transcript:Solyc05g010645.1.1	+	AGT > AAT	S > N	effect=Nonsynonymous:missense;variant_type=substitution
5	4862034	G	A	11	24	16	19	CDS	.	transcript:Solyc05g010650.3.1	-	TAC > TAT	Y > Y	effect=Synonymous:.;variant_type=substitution
5	4862467	C	T	8	18	21	12	intron	.	transcript:Solyc05g010645.1.1	+	.	.	left=Solyc05g010645.1.1-E1:248;right=Solyc05g010645.1.1-E2:173;variant_type=substitution
5	4862467	C	T	8	18	21	12	CDS	.	transcript:Solyc05g010650.3.1	-	TGA > TAA	* > *	effect=Synonymous:.;variant_type=substitution
5	4864102	C	T	10	25	21	19	intron	.	transcript:Solyc05g010645.1.1	+	.	.	left=Solyc05g010645.1.1-E5:458;right=Solyc05g010645.1.1-E6:83;variant_type=substitution
5	4864102	C	T	10	25	21	19	intron	.	transcript:Solyc05g010650.3.1	-	.	.	left=Solyc05g010650.3.1-E3:273;right=Solyc05g010650.3.1-E2:100;variant_type=substitution
5	4865411	G	A	11	30	33	11	intron	.	transcript:Solyc05g010645.1.1	+	.	.	left=Solyc05g010645.1.1-E7:148;right=Solyc05g010645.1.1-E8:468;variant_type=substitution
5	4865411	G	A	11	30	33	11	intron	.	transcript:Solyc05g010650.3.1	-	.	.	left=Solyc05g010650.3.1-E2:16;right=Solyc05g010650.3.1-E1:454;variant_type=substitution
5	4865459	C	T	7	30	29	8	intron	.	transcript:Solyc05g010645.1.1	+	.	.	left=Solyc05g010645.1.1-E7:196;right=Solyc05g010645.1.1-E8:420;variant_type=substitution
5	4865459	C	T	7	30	29	8	intron	.	transcript:Solyc05g010650.3.1	-	.	.	left=Solyc05g010650.3.1-E2:64;right=Solyc05g010650.3.1-E1:406;variant_type=substitution
5	4865502	G	A	13	33	28	10	intron	.	transcript:Solyc05g010645.1.1	+	.	.	left=Solyc05g010645.1.1-E7:239;right=Solyc05g010645.1.1-E8:377;variant_type=substitution
5	4865502	G	A	13	33	28	10	intron	.	transcript:Solyc05g010650.3.1	-	.	.	left=Solyc05g010650.3.1-E2:107;right=Solyc05g010650.3.1-E1:363;variant_type=substitution
5	4866968	G	A	7	27	24	17	five_prime_UTR	.	transcript:Solyc05g010650.3.1	-	.	.	effect=.:.:.;variant_type=substitution
5	4868518	C	T	9	27	27	13	intron	.	transcript:Solyc05g010660.3.1	-	.	.	left=Solyc05g010660.3.1-E35:23;right=Solyc05g010660.3.1-E34:182;variant_type=substitution
5	4869964	C	T	10	13	18	8	intron	.	transcript:Solyc05g010660.3.1	-	.	.	left=Solyc05g010660.3.1-E32:480;right=Solyc05g010660.3.1-E31:359;variant_type=substitution
5	4873380	C	T	8	29	18	13	intron	.	transcript:Solyc05g010660.3.1	-	.	.	left=Solyc05g010660.3.1-E27:680;right=Solyc05g010660.3.1-E26:4147;variant_type=substitution
5	4874461	G	A	6	14	26	16	intron	.	transcript:Solyc05g010660.3.1	-	.	.	left=Solyc05g010660.3.1-E27:1761;right=Solyc05g010660.3.1-E26:3066;variant_type=substitution
5	4877327	G	A	13	23	21	18	intron	.	transcript:Solyc05g010660.3.1	-	.	.	left=Solyc05g010660.3.1-E27:4627;right=Solyc05g010660.3.1-E26:200;variant_type=substitution
5	4880296	C	T	7	26	24	14	intron	.	transcript:Solyc05g010660.3.1	-	.	.	left=Solyc05g010660.3.1-E19:209;right=Solyc05g010660.3.1-E18:1149;variant_type=substitution
5	4882410	G	A	8	17	9	12	intron	.	transcript:Solyc05g010660.3.1	-	.	.	left=Solyc05g010660.3.1-E18:104;right=Solyc05g010660.3.1-E17:1185;variant_type=substitution
5	4882481	C	T	6	25	18	11	intron	.	transcript:Solyc05g010660.3.1	-	.	.	left=Solyc05g010660.3.1-E18:175;right=Solyc05g010660.3.1-E17:1114;variant_type=substitution
5	4883261	C	T	9	15	19	9	intron	.	transcript:Solyc05g010660.3.1	-	.	.	left=Solyc05g010660.3.1-E18:955;right=Solyc05g010660.3.1-E17:334;variant_type=substitution
5	4885763	C	T	3	17	12	7	intron	.	transcript:Solyc05g010660.3.1	-	.	.	left=Solyc05g010660.3.1-E13:502;right=Solyc05g010660.3.1-E12:1186;variant_type=substitution
5	4892262	C	T	14	27	29	13	intergenic	.	.	.	.	.	right=gene:Solyc05g010680.2:5182;left=gene:Solyc05g010660.3:158;variant_type=substitution
5	4892268	C	T	12	29	30	14	intergenic	.	.	.	.	.	right=gene:Solyc05g010680.2:5176;left=gene:Solyc05g010660.3:164;variant_type=substitution
5	4892294	G	A	7	21	29	9	intergenic	.	.	.	.	.	right=gene:Solyc05g010680.2:5150;left=gene:Solyc05g010660.3:190;variant_type=substitution
5	4893027	G	A	12	33	18	7	intergenic	.	.	.	.	.	right=gene:Solyc05g010680.2:4417;left=gene:Solyc05g010660.3:923;variant_type=substitution
5	4893054	C	T	14	29	17	10	intergenic	.	.	.	.	.	right=gene:Solyc05g010680.2:4390;left=gene:Solyc05g010660.3:950;variant_type=substitution
5	4893363	G	A	10	25	17	15	intergenic	.	.	.	.	.	right=gene:Solyc05g010680.2:4081;left=gene:Solyc05g010660.3:1259;variant_type=substitution
5	4893584	C	T	19	26	48	19	intergenic	.	.	.	.	.	right=gene:Solyc05g010680.2:3860;left=gene:Solyc05g010660.3:1480;variant_type=substitution
5	4893611	C	T	16	27	47	23	intergenic	.	.	.	.	.	right=gene:Solyc05g010680.2:3833;left=gene:Solyc05g010660.3:1507;variant_type=substitution
5	4893625	G	A	26	19	51	15	intergenic	.	.	.	.	.	right=gene:Solyc05g010680.2:3819;left=gene:Solyc05g010660.3:1521;variant_type=substitution
5	4895188	G	A	9	32	25	21	intergenic	.	.	.	.	.	right=gene:Solyc05g010680.2:2256;left=gene:Solyc05g010660.3:3084;variant_type=substitution
5	4895403	C	T	8	28	28	16	intergenic	.	.	.	.	.	right=gene:Solyc05g010680.2:2041;left=gene:Solyc05g010660.3:3299;variant_type=substitution
5	4895558	G	A	8	22	22	11	intergenic	.	.	.	.	.	right=gene:Solyc05g010680.2:1886;left=gene:Solyc05g010660.3:3454;variant_type=substitution
5	4896334	C	T	17	35	22	10	intergenic	.	.	.	.	.	right=gene:Solyc05g010680.2:1110;left=gene:Solyc05g010660.3:4230;variant_type=substitution
5	4896365	C	T	16	27	25	14	intergenic	.	.	.	.	.	right=gene:Solyc05g010680.2:1079;left=gene:Solyc05g010660.3:4261;variant_type=substitution
5	4896450	G	A	12	24	36	11	intergenic	.	.	.	.	.	right=gene:Solyc05g010680.2:994;left=gene:Solyc05g010660.3:4346;variant_type=substitution
5	4896681	G	A	19	30	20	16	intergenic	.	.	.	.	.	right=gene:Solyc05g010680.2:763;left=gene:Solyc05g010660.3:4577;variant_type=substitution
5	4897378	C	T	15	23	22	17	intergenic	.	.	.	.	.	right=gene:Solyc05g010680.2:66;left=gene:Solyc05g010660.3:5274;variant_type=substitution
5	4897417	G	A	17	25	24	15	intergenic	.	.	.	.	.	right=gene:Solyc05g010680.2:27;left=gene:Solyc05g010660.3:5313;variant_type=substitution
5	4897539	C	T	16	22	24	8	three_prime_UTR	.	transcript:Solyc05g010680.2.1	-	.	.	variant_type=substitution
5	4897714	G	A	11	22	20	17	intron	.	transcript:Solyc05g010680.2.1	-	.	.	left=Solyc05g010680.2.1-E6:64;right=Solyc05g010680.2.1-E5:325;variant_type=substitution
5	4899145	C	T	20	27	23	10	CDS	.	transcript:Solyc05g010680.2.1	-	GTT > ATT	V > I	effect=Nonsynonymous:missense;variant_type=substitution
5	4899839	C	T	10	22	19	11	intron	.	transcript:Solyc05g010680.2.1	-	.	.	left=Solyc05g010680.2.1-E3:613;right=Solyc05g010680.2.1-E2:428;variant_type=substitution
5	4899995	G	A	9	20	19	7	intron	.	transcript:Solyc05g010680.2.1	-	.	.	left=Solyc05g010680.2.1-E3:769;right=Solyc05g010680.2.1-E2:272;variant_type=substitution
5	4900045	G	A	14	30	26	13	intron	.	transcript:Solyc05g010680.2.1	-	.	.	left=Solyc05g010680.2.1-E3:819;right=Solyc05g010680.2.1-E2:222;variant_type=substitution
5	4900964	G	A	6	14	20	18	intergenic	.	.	.	.	.	right=gene:Solyc05g010710.2:6895;left=gene:Solyc05g010680.2:112;variant_type=substitution
5	4901381	C	T	2	13	13	8	intergenic	.	.	.	.	.	right=gene:Solyc05g010710.2:6478;left=gene:Solyc05g010680.2:529;variant_type=substitution
5	4901504	C	T	13	25	21	9	intergenic	.	.	.	.	.	right=gene:Solyc05g010710.2:6355;left=gene:Solyc05g010680.2:652;variant_type=substitution
5	4901546	C	T	10	27	15	10	intergenic	.	.	.	.	.	right=gene:Solyc05g010710.2:6313;left=gene:Solyc05g010680.2:694;variant_type=substitution
5	4901620	C	T	8	23	20	10	intergenic	.	.	.	.	.	right=gene:Solyc05g010710.2:6239;left=gene:Solyc05g010680.2:768;variant_type=substitution
5	4902336	C	T	3	14	14	9	intergenic	.	.	.	.	.	right=gene:Solyc05g010710.2:5523;left=gene:Solyc05g010680.2:1484;variant_type=substitution
5	4902570	G	A	18	27	31	20	intergenic	.	.	.	.	.	right=gene:Solyc05g010710.2:5289;left=gene:Solyc05g010680.2:1718;variant_type=substitution
5	4902809	C	T	12	22	22	14	intergenic	.	.	.	.	.	right=gene:Solyc05g010710.2:5050;left=gene:Solyc05g010680.2:1957;variant_type=substitution
5	4903837	C	T	17	31	17	20	intergenic	.	.	.	.	.	right=gene:Solyc05g010710.2:4022;left=gene:Solyc05g010680.2:2985;variant_type=substitution
5	4908141	C	T	7	17	13	7	CDS	.	transcript:Solyc05g010710.2.1	-	CGG > CAG	R > Q	effect=Nonsynonymous:missense;variant_type=substitution
5	4909689	C	T	10	22	25	7	intergenic	.	.	.	.	.	right=gene:Solyc05g010720.3:6797;left=gene:Solyc05g010700.1:519;variant_type=substitution
5	4909792	G	A	5	17	14	13	intergenic	.	.	.	.	.	right=gene:Solyc05g010720.3:6694;left=gene:Solyc05g010700.1:622;variant_type=substitution
5	4910205	C	T	12	26	19	11	intergenic	.	.	.	.	.	right=gene:Solyc05g010720.3:6281;left=gene:Solyc05g010700.1:1035;variant_type=substitution
5	4910316	C	T	10	24	24	15	intergenic	.	.	.	.	.	right=gene:Solyc05g010720.3:6170;left=gene:Solyc05g010700.1:1146;variant_type=substitution
5	4911484	C	T	8	27	23	20	intergenic	.	.	.	.	.	right=gene:Solyc05g010720.3:5002;left=gene:Solyc05g010700.1:2314;variant_type=substitution
5	4911907	C	T	6	15	26	12	intergenic	.	.	.	.	.	right=gene:Solyc05g010720.3:4579;left=gene:Solyc05g010700.1:2737;variant_type=substitution
5	4912096	C	T	2	14	12	14	intergenic	.	.	.	.	.	right=gene:Solyc05g010720.3:4390;left=gene:Solyc05g010700.1:2926;variant_type=substitution
5	4912097	C	T	1	15	11	14	intergenic	.	.	.	.	.	right=gene:Solyc05g010720.3:4389;left=gene:Solyc05g010700.1:2927;variant_type=substitution
5	4914870	G	A	15	30	33	13	intergenic	.	.	.	.	.	right=gene:Solyc05g010720.3:1616;left=gene:Solyc05g010700.1:5700;variant_type=substitution
5	4915239	G	A	9	29	33	10	intergenic	.	.	.	.	.	right=gene:Solyc05g010720.3:1247;left=gene:Solyc05g010700.1:6069;variant_type=substitution
5	4916026	C	T	17	32	17	17	intergenic	.	.	.	.	.	right=gene:Solyc05g010720.3:460;left=gene:Solyc05g010700.1:6856;variant_type=substitution
5	4916098	C	T	13	34	21	15	intergenic	.	.	.	.	.	right=gene:Solyc05g010720.3:388;left=gene:Solyc05g010700.1:6928;variant_type=substitution
5	4916326	C	T	13	23	22	9	intergenic	.	.	.	.	.	right=gene:Solyc05g010720.3:160;left=gene:Solyc05g010700.1:7156;variant_type=substitution
5	4917206	G	A	11	18	20	5	intron	.	transcript:Solyc05g010720.3.1	-	.	.	left=Solyc05g010720.3.1-E2:46;right=Solyc05g010720.3.1-E1:850;variant_type=substitution
5	4917300	C	T	10	33	29	11	intron	.	transcript:Solyc05g010720.3.1	-	.	.	left=Solyc05g010720.3.1-E2:140;right=Solyc05g010720.3.1-E1:756;variant_type=substitution
5	4917318	G	A	7	26	36	12	intron	.	transcript:Solyc05g010720.3.1	-	.	.	left=Solyc05g010720.3.1-E2:158;right=Solyc05g010720.3.1-E1:738;variant_type=substitution
5	4917957	C	T	11	25	29	12	intron	.	transcript:Solyc05g010720.3.1	-	.	.	left=Solyc05g010720.3.1-E2:797;right=Solyc05g010720.3.1-E1:99;variant_type=substitution
5	4918747	C	T	10	17	16	16	intergenic	.	.	.	.	.	right=gene:Solyc05g010730.2:7171;left=gene:Solyc05g010720.3:44;variant_type=substitution
5	4920160	G	A	13	32	21	13	intergenic	.	.	.	.	.	right=gene:Solyc05g010730.2:5758;left=gene:Solyc05g010720.3:1457;variant_type=substitution
5	4920540	C	T	17	20	30	17	intergenic	.	.	.	.	.	right=gene:Solyc05g010730.2:5378;left=gene:Solyc05g010720.3:1837;variant_type=substitution
5	4920566	G	A	14	18	19	11	intergenic	.	.	.	.	.	right=gene:Solyc05g010730.2:5352;left=gene:Solyc05g010720.3:1863;variant_type=substitution
5	4921074	G	A	5	13	21	6	intergenic	.	.	.	.	.	right=gene:Solyc05g010730.2:4844;left=gene:Solyc05g010720.3:2371;variant_type=substitution
5	4921300	G	A	5	5	16	6	intergenic	.	.	.	.	.	right=gene:Solyc05g010730.2:4618;left=gene:Solyc05g010720.3:2597;variant_type=substitution
5	4921431	C	T	10	5	22	11	intergenic	.	.	.	.	.	right=gene:Solyc05g010730.2:4487;left=gene:Solyc05g010720.3:2728;variant_type=substitution
5	4921838	C	T	15	19	23	16	intergenic	.	.	.	.	.	right=gene:Solyc05g010730.2:4080;left=gene:Solyc05g010720.3:3135;variant_type=substitution
5	4921846	C	T	15	20	24	16	intergenic	.	.	.	.	.	right=gene:Solyc05g010730.2:4072;left=gene:Solyc05g010720.3:3143;variant_type=substitution
5	4922684	G	A	9	17	10	9	intergenic	.	.	.	.	.	right=gene:Solyc05g010730.2:3234;left=gene:Solyc05g010720.3:3981;variant_type=substitution
5	4927185	C	T	11	21	31	15	intergenic	.	.	.	.	.	right=gene:Solyc05g010740.1:9617;left=gene:Solyc05g010730.2:450;variant_type=substitution
5	4937431	G	A	8	20	21	10	intron	.	transcript:Solyc05g010740.1.1	+	.	.	left=Solyc05g010740.1.1-E1:516;right=Solyc05g010740.1.1-E2:545;variant_type=substitution
5	4938128	C	T	12	32	22	21	CDS	.	transcript:Solyc05g010740.1.1	+	ATC > ATT	I > I	effect=Synonymous:.;variant_type=substitution
5	4938207	G	A	7	17	18	9	CDS	.	transcript:Solyc05g010740.1.1	+	GTG > ATG	V > M	effect=Nonsynonymous:missense;variant_type=substitution
5	4943827	G	A	4	7	5	4	intergenic	.	.	.	.	.	right=gene:Solyc05g010750.3:1174;left=gene:Solyc05g010740.1:5252;variant_type=substitution
5	4945378	G	A	12	21	24	14	intron	.	transcript:Solyc05g010750.3.1	-	.	.	left=Solyc05g010750.3.1-E6:93;right=Solyc05g010750.3.1-E5:77;variant_type=substitution
5	4947407	G	A	13	22	19	6	five_prime_UTR	.	transcript:Solyc05g010750.3.1	-	.	.	effect=.:.:.;variant_type=substitution
5	4948603	G	A	11	21	25	11	intergenic	.	.	.	.	.	right=gene:Solyc05g010760.2:5249;left=gene:Solyc05g010750.3:208;variant_type=substitution
5	4953863	C	T	8	32	20	9	three_prime_UTR	.	transcript:Solyc05g010760.2.1	-	.	.	variant_type=substitution
5	4953886	G	A	7	25	26	8	three_prime_UTR	.	transcript:Solyc05g010760.2.1	-	.	.	variant_type=substitution
5	4956301	C	T	14	24	20	17	intergenic	.	.	.	.	.	right=gene:Solyc05g010765.1:14716;left=gene:Solyc05g010760.2:1825;variant_type=substitution
5	4957062	C	T	13	28	18	13	intergenic	.	.	.	.	.	right=gene:Solyc05g010765.1:13955;left=gene:Solyc05g010760.2:2586;variant_type=substitution
5	4960659	C	T	4	19	15	11	intergenic	.	.	.	.	.	right=gene:Solyc05g010765.1:10358;left=gene:Solyc05g010760.2:6183;variant_type=substitution
5	4960665	C	T	2	17	15	11	intergenic	.	.	.	.	.	right=gene:Solyc05g010765.1:10352;left=gene:Solyc05g010760.2:6189;variant_type=substitution
5	4960796	C	T	7	26	35	16	intergenic	.	.	.	.	.	right=gene:Solyc05g010765.1:10221;left=gene:Solyc05g010760.2:6320;variant_type=substitution
5	4961066	C	T	17	14	24	10	intergenic	.	.	.	.	.	right=gene:Solyc05g010765.1:9951;left=gene:Solyc05g010760.2:6590;variant_type=substitution
5	4961154	C	T	9	11	19	7	intergenic	.	.	.	.	.	right=gene:Solyc05g010765.1:9863;left=gene:Solyc05g010760.2:6678;variant_type=substitution
5	4961174	G	A	8	10	19	6	intergenic	.	.	.	.	.	right=gene:Solyc05g010765.1:9843;left=gene:Solyc05g010760.2:6698;variant_type=substitution
5	4961176	G	A	8	9	18	6	intergenic	.	.	.	.	.	right=gene:Solyc05g010765.1:9841;left=gene:Solyc05g010760.2:6700;variant_type=substitution
5	4961227	G	A	13	9	14	7	intergenic	.	.	.	.	.	right=gene:Solyc05g010765.1:9790;left=gene:Solyc05g010760.2:6751;variant_type=substitution
5	4966517	C	T	13	27	20	13	intergenic	.	.	.	.	.	right=gene:Solyc05g010765.1:4500;left=gene:Solyc05g010760.2:12041;variant_type=substitution
5	4967161	G	A	4	31	18	12	intergenic	.	.	.	.	.	right=gene:Solyc05g010765.1:3856;left=gene:Solyc05g010760.2:12685;variant_type=substitution
5	4967834	G	A	10	31	31	15	intergenic	.	.	.	.	.	right=gene:Solyc05g010765.1:3183;left=gene:Solyc05g010760.2:13358;variant_type=substitution
5	4968595	C	T	9	12	31	8	intergenic	.	.	.	.	.	right=gene:Solyc05g010765.1:2422;left=gene:Solyc05g010760.2:14119;variant_type=substitution
5	4968787	G	A	9	29	20	14	intergenic	.	.	.	.	.	right=gene:Solyc05g010765.1:2230;left=gene:Solyc05g010760.2:14311;variant_type=substitution
5	4969010	C	T	16	29	26	23	intergenic	.	.	.	.	.	right=gene:Solyc05g010765.1:2007;left=gene:Solyc05g010760.2:14534;variant_type=substitution
5	4969022	C	T	11	30	24	19	intergenic	.	.	.	.	.	right=gene:Solyc05g010765.1:1995;left=gene:Solyc05g010760.2:14546;variant_type=substitution
5	4970329	G	A	9	17	8	10	intergenic	.	.	.	.	.	right=gene:Solyc05g010765.1:688;left=gene:Solyc05g010760.2:15853;variant_type=substitution
5	4970904	C	T	12	30	21	11	intergenic	.	.	.	.	.	right=gene:Solyc05g010765.1:113;left=gene:Solyc05g010760.2:16428;variant_type=substitution
5	4970971	C	T	6	13	23	8	intergenic	.	.	.	.	.	right=gene:Solyc05g010765.1:46;left=gene:Solyc05g010760.2:16495;variant_type=substitution
5	4971005	G	A	13	5	23	6	intergenic	.	.	.	.	.	right=gene:Solyc05g010765.1:12;left=gene:Solyc05g010760.2:16529;variant_type=substitution
5	4971380	G	A	7	25	23	8	CDS	.	transcript:Solyc05g010765.1.1	-	ACC > ACT	T > T	effect=Synonymous:.;variant_type=substitution
5	4971464	G	A	10	19	23	10	CDS	.	transcript:Solyc05g010765.1.1	-	AAC > AAT	N > N	effect=Synonymous:.;variant_type=substitution
5	4972711	G	A	6	12	20	10	intergenic	.	.	.	.	.	right=gene:Solyc05g010770.3:653;left=gene:Solyc05g010765.1:582;variant_type=substitution
5	4972719	C	T	9	10	22	7	intergenic	.	.	.	.	.	right=gene:Solyc05g010770.3:645;left=gene:Solyc05g010765.1:590;variant_type=substitution
5	4973122	G	A	10	13	19	5	intergenic	.	.	.	.	.	right=gene:Solyc05g010770.3:242;left=gene:Solyc05g010765.1:993;variant_type=substitution
5	4973182	C	T	4	9	24	7	intergenic	.	.	.	.	.	right=gene:Solyc05g010770.3:182;left=gene:Solyc05g010765.1:1053;variant_type=substitution
5	4973225	G	A	9	12	22	6	intergenic	.	.	.	.	.	right=gene:Solyc05g010770.3:139;left=gene:Solyc05g010765.1:1096;variant_type=substitution
5	4973298	G	A	11	19	24	12	intergenic	.	.	.	.	.	right=gene:Solyc05g010770.3:66;left=gene:Solyc05g010765.1:1169;variant_type=substitution
5	4973329	G	A	12	20	22	15	intergenic	.	.	.	.	.	right=gene:Solyc05g010770.3:35;left=gene:Solyc05g010765.1:1200;variant_type=substitution
5	4973454	G	A	8	18	18	14	three_prime_UTR	.	transcript:Solyc05g010770.3.1	-	.	.	variant_type=substitution
5	4977695	G	A	14	21	23	12	CDS	.	transcript:Solyc05g010810.2.1	-	GCT > GTT	A > V	effect=Nonsynonymous:missense;variant_type=substitution
5	4978542	G	A	7	13	19	10	CDS	.	transcript:Solyc05g010810.2.1	-	CGG > TGG	R > W	effect=Nonsynonymous:missense;variant_type=substitution
5	4979537	G	A	23	27	16	17	intron	.	transcript:Solyc05g010810.2.1	-	.	.	left=Solyc05g010810.2.1-E5:157;right=Solyc05g010810.2.1-E4:67;variant_type=substitution
5	4980072	C	T	3	13	16	7	intron	.	transcript:Solyc05g010810.2.1	-	.	.	left=Solyc05g010810.2.1-E4:211;right=Solyc05g010810.2.1-E3:7952;variant_type=substitution
5	4980258	G	A	15	24	14	22	intron	.	transcript:Solyc05g010810.2.1	-	.	.	left=Solyc05g010810.2.1-E4:397;right=Solyc05g010810.2.1-E3:7766;variant_type=substitution
5	4980719	C	T	12	18	18	11	intron	.	transcript:Solyc05g010810.2.1	-	.	.	left=Solyc05g010810.2.1-E4:858;right=Solyc05g010810.2.1-E3:7305;variant_type=substitution
5	4981176	G	A	11	26	18	21	intron	.	transcript:Solyc05g010810.2.1	-	.	.	left=Solyc05g010810.2.1-E4:1315;right=Solyc05g010810.2.1-E3:6848;variant_type=substitution
5	4981330	G	A	3	24	11	20	intron	.	transcript:Solyc05g010810.2.1	-	.	.	left=Solyc05g010810.2.1-E4:1469;right=Solyc05g010810.2.1-E3:6694;variant_type=substitution
5	4981440	C	T	10	25	20	11	intron	.	transcript:Solyc05g010810.2.1	-	.	.	left=Solyc05g010810.2.1-E4:1579;right=Solyc05g010810.2.1-E3:6584;variant_type=substitution
5	4982338	G	A	45	27	49	21	intron	.	transcript:Solyc05g010810.2.1	-	.	.	left=Solyc05g010810.2.1-E4:2477;right=Solyc05g010810.2.1-E3:5686;variant_type=substitution
5	4982338	G	A	45	27	49	21	intron	.	transcript:Solyc05g010800.3.1	+	.	.	left=Solyc05g010800.3.1-E1:189;right=Solyc05g010800.3.1-E2:378;variant_type=substitution
5	4983027	G	A	17	37	26	16	intron	.	transcript:Solyc05g010810.2.1	-	.	.	left=Solyc05g010810.2.1-E4:3166;right=Solyc05g010810.2.1-E3:4997;variant_type=substitution
5	4983027	G	A	17	37	26	16	intron	.	transcript:Solyc05g010800.3.1	+	.	.	left=Solyc05g010800.3.1-E3:61;right=Solyc05g010800.3.1-E4:361;variant_type=substitution
5	4983562	G	A	11	15	13	10	intron	.	transcript:Solyc05g010810.2.1	-	.	.	left=Solyc05g010810.2.1-E4:3701;right=Solyc05g010810.2.1-E3:4462;variant_type=substitution
5	4983562	G	A	11	15	13	10	intron	.	transcript:Solyc05g010800.3.1	+	.	.	left=Solyc05g010800.3.1-E4:33;right=Solyc05g010800.3.1-E5:461;variant_type=substitution
5	4983720	C	T	16	26	23	11	intron	.	transcript:Solyc05g010810.2.1	-	.	.	left=Solyc05g010810.2.1-E4:3859;right=Solyc05g010810.2.1-E3:4304;variant_type=substitution
5	4983720	C	T	16	26	23	11	intron	.	transcript:Solyc05g010800.3.1	+	.	.	left=Solyc05g010800.3.1-E4:191;right=Solyc05g010800.3.1-E5:303;variant_type=substitution
5	4984369	G	A	12	36	27	16	intergenic	.	.	.	.	.	right=gene:Solyc05g010805.1:42425;left=gene:Solyc05g010800.3:36;variant_type=substitution
5	4985222	C	T	7	17	9	8	intergenic	.	.	.	.	.	right=gene:Solyc05g010805.1:41572;left=gene:Solyc05g010800.3:889;variant_type=substitution
5	4985965	G	A	6	23	15	18	intergenic	.	.	.	.	.	right=gene:Solyc05g010805.1:40829;left=gene:Solyc05g010800.3:1632;variant_type=substitution
5	4986184	C	T	10	19	15	12	intergenic	.	.	.	.	.	right=gene:Solyc05g010805.1:40610;left=gene:Solyc05g010800.3:1851;variant_type=substitution
5	4986817	G	A	9	28	27	10	intergenic	.	.	.	.	.	right=gene:Solyc05g010805.1:39977;left=gene:Solyc05g010800.3:2484;variant_type=substitution
5	4986837	G	A	9	34	25	7	intergenic	.	.	.	.	.	right=gene:Solyc05g010805.1:39957;left=gene:Solyc05g010800.3:2504;variant_type=substitution
5	4987006	C	T	11	32	25	11	intergenic	.	.	.	.	.	right=gene:Solyc05g010805.1:39788;left=gene:Solyc05g010800.3:2673;variant_type=substitution
5	4987303	C	T	5	29	32	10	intergenic	.	.	.	.	.	right=gene:Solyc05g010805.1:39491;left=gene:Solyc05g010800.3:2970;variant_type=substitution
5	4987591	G	A	11	27	27	10	intergenic	.	.	.	.	.	right=gene:Solyc05g010805.1:39203;left=gene:Solyc05g010800.3:3258;variant_type=substitution
5	4988100	C	T	4	16	12	10	intergenic	.	.	.	.	.	right=gene:Solyc05g010805.1:38694;left=gene:Solyc05g010800.3:3767;variant_type=substitution
5	4988910	G	A	12	11	19	9	intergenic	.	.	.	.	.	right=gene:Solyc05g010805.1:37884;left=gene:Solyc05g010800.3:4577;variant_type=substitution
5	4989270	G	A	3	20	13	9	intergenic	.	.	.	.	.	right=gene:Solyc05g010805.1:37524;left=gene:Solyc05g010800.3:4937;variant_type=substitution
5	4991093	C	T	14	11	20	6	intergenic	.	.	.	.	.	right=gene:Solyc05g010805.1:35701;left=gene:Solyc05g010800.3:6760;variant_type=substitution
5	4991268	C	T	5	3	9	4	intergenic	.	.	.	.	.	right=gene:Solyc05g010805.1:35526;left=gene:Solyc05g010800.3:6935;variant_type=substitution
5	4992497	G	A	11	9	16	8	intergenic	.	.	.	.	.	right=gene:Solyc05g010805.1:34297;left=gene:Solyc05g010800.3:8164;variant_type=substitution
5	4993286	G	A	12	21	28	8	intergenic	.	.	.	.	.	right=gene:Solyc05g010805.1:33508;left=gene:Solyc05g010800.3:8953;variant_type=substitution
5	4994454	C	T	7	19	21	13	intergenic	.	.	.	.	.	right=gene:Solyc05g010805.1:32340;left=gene:Solyc05g010800.3:10121;variant_type=substitution
5	4995881	C	T	9	14	17	9	intergenic	.	.	.	.	.	right=gene:Solyc05g010805.1:30913;left=gene:Solyc05g010800.3:11548;variant_type=substitution
5	4995890	C	T	11	15	15	8	intergenic	.	.	.	.	.	right=gene:Solyc05g010805.1:30904;left=gene:Solyc05g010800.3:11557;variant_type=substitution
5	4995933	G	A	10	20	15	9	intergenic	.	.	.	.	.	right=gene:Solyc05g010805.1:30861;left=gene:Solyc05g010800.3:11600;variant_type=substitution
5	4996010	G	A	7	21	20	6	intergenic	.	.	.	.	.	right=gene:Solyc05g010805.1:30784;left=gene:Solyc05g010800.3:11677;variant_type=substitution
5	4996147	G	A	15	24	27	17	intergenic	.	.	.	.	.	right=gene:Solyc05g010805.1:30647;left=gene:Solyc05g010800.3:11814;variant_type=substitution
5	4996404	G	A	13	21	25	18	intergenic	.	.	.	.	.	right=gene:Solyc05g010805.1:30390;left=gene:Solyc05g010800.3:12071;variant_type=substitution
5	4996995	G	A	13	18	14	5	intergenic	.	.	.	.	.	right=gene:Solyc05g010805.1:29799;left=gene:Solyc05g010800.3:12662;variant_type=substitution
5	4997153	C	T	5	12	15	6	intergenic	.	.	.	.	.	right=gene:Solyc05g010805.1:29641;left=gene:Solyc05g010800.3:12820;variant_type=substitution
5	4997313	G	A	4	15	16	7	intergenic	.	.	.	.	.	right=gene:Solyc05g010805.1:29481;left=gene:Solyc05g010800.3:12980;variant_type=substitution
5	4997363	G	A	3	14	18	6	intergenic	.	.	.	.	.	right=gene:Solyc05g010805.1:29431;left=gene:Solyc05g010800.3:13030;variant_type=substitution
5	4997405	C	T	7	5	14	3	intergenic	.	.	.	.	.	right=gene:Solyc05g010805.1:29389;left=gene:Solyc05g010800.3:13072;variant_type=substitution
5	4997827	G	A	12	18	29	13	intergenic	.	.	.	.	.	right=gene:Solyc05g010805.1:28967;left=gene:Solyc05g010800.3:13494;variant_type=substitution
5	4997912	G	A	12	29	21	13	intergenic	.	.	.	.	.	right=gene:Solyc05g010805.1:28882;left=gene:Solyc05g010800.3:13579;variant_type=substitution
5	4997923	G	A	11	27	21	15	intergenic	.	.	.	.	.	right=gene:Solyc05g010805.1:28871;left=gene:Solyc05g010800.3:13590;variant_type=substitution
5	4997993	G	A	16	23	23	16	intergenic	.	.	.	.	.	right=gene:Solyc05g010805.1:28801;left=gene:Solyc05g010800.3:13660;variant_type=substitution
5	4997997	C	T	17	27	23	15	intergenic	.	.	.	.	.	right=gene:Solyc05g010805.1:28797;left=gene:Solyc05g010800.3:13664;variant_type=substitution
5	4998034	C	T	14	30	28	14	intergenic	.	.	.	.	.	right=gene:Solyc05g010805.1:28760;left=gene:Solyc05g010800.3:13701;variant_type=substitution
5	4998295	G	A	10	27	20	10	intergenic	.	.	.	.	.	right=gene:Solyc05g010805.1:28499;left=gene:Solyc05g010800.3:13962;variant_type=substitution
5	4998417	G	A	7	33	32	11	intergenic	.	.	.	.	.	right=gene:Solyc05g010805.1:28377;left=gene:Solyc05g010800.3:14084;variant_type=substitution
5	4998642	C	T	9	23	20	10	intergenic	.	.	.	.	.	right=gene:Solyc05g010805.1:28152;left=gene:Solyc05g010800.3:14309;variant_type=substitution
5	4998747	G	A	14	28	14	16	intergenic	.	.	.	.	.	right=gene:Solyc05g010805.1:28047;left=gene:Solyc05g010800.3:14414;variant_type=substitution
5	4999139	G	A	10	25	18	23	intergenic	.	.	.	.	.	right=gene:Solyc05g010805.1:27655;left=gene:Solyc05g010800.3:14806;variant_type=substitution
5	4999695	C	T	3	28	25	16	intergenic	.	.	.	.	.	right=gene:Solyc05g010805.1:27099;left=gene:Solyc05g010800.3:15362;variant_type=substitution

## Sheet: Rodríguez-Alcocer 2023
Chromosome	Position	Ref alele	Alt alele	Ref count D	Alt count D	Ref count R	Alt count R	Genome region	ID	Gene or mRNA	Strand	Codon	Aminoacid	Info
2	10119	G	A	182	53	182	60	intergenic	.	.	.	.	.	right=gene:AT2G01035:40169;left=gene:AT2G01023:352;variant_type=substitution
2	396307	G	A	20	1	1	1	intergenic	.	.	.	.	.	right=gene:AT2G01890:449;left=gene:AT2G01880:2123;variant_type=substitution
2	646118	C	T	19	2	0	2	intergenic	.	.	.	.	.	right=gene:AT2G02450:1420;left=gene:AT2G02440:6813;variant_type=substitution
2	707342	G	A	19	6	0	6	intergenic	.	.	.	.	.	right=gene:AT2G02610:3276;left=gene:AT2G02600:474;variant_type=substitution
2	754340	G	A	19	1	0	2	intergenic	.	.	.	.	.	right=gene:AT2G02700:2065;left=gene:AT2G02695:195;variant_type=substitution
2	932058	G	A	19	2	0	5	intergenic	.	.	.	.	.	right=gene:AT2G03110:2729;left=gene:AT2G03090:13387;variant_type=substitution
2	932074	G	A	20	2	0	5	intergenic	.	.	.	.	.	right=gene:AT2G03110:2713;left=gene:AT2G03090:13403;variant_type=substitution
2	932102	C	T	19	2	0	4	intergenic	.	.	.	.	.	right=gene:AT2G03110:2685;left=gene:AT2G03090:13431;variant_type=substitution
2	932111	C	T	18	2	0	4	intergenic	.	.	.	.	.	right=gene:AT2G03110:2676;left=gene:AT2G03090:13440;variant_type=substitution
2	936125	G	A	25	0	0	5	intron	.	transcript:AT2G03110.1	+	.	.	left=AT2G03110.3.exon2:32;right=AT2G03110.3.exon3:66;variant_type=substitution
2	936125	G	A	25	0	0	5	intron	.	transcript:AT2G03110.2	+	.	.	left=AT2G03110.3.exon2:32;right=AT2G03110.3.exon3:66;variant_type=substitution
2	936125	G	A	25	0	0	5	intron	.	transcript:AT2G03110.3	+	.	.	left=AT2G03110.3.exon2:32;right=AT2G03110.3.exon3:66;variant_type=substitution
2	1100313	G	A	25	13	0	22	intergenic	.	.	.	.	.	right=gene:AT2G03620:12;left=gene:AT2G03610:111;variant_type=substitution
2	1229336	C	T	19	0	0	1	intergenic	.	.	.	.	.	right=gene:AT2G04615:7761;left=gene:AT2G03937:4486;variant_type=substitution
2	1250345	G	A	13	1	0	2	intergenic	.	.	.	.	.	right=gene:AT2G03965:1165;left=gene:AT2G04645:371;variant_type=substitution
2	1283497	G	A	27	7	1	18	intron	.	transcript:AT2G04030.1	+	.	.	left=AT2G04030.2.exon7:82;right=AT2G04030.2.exon8:1;3_splice_site=intron-boundary:AT2G04030.2.exon8;variant_type=substitution
2	1283497	G	A	27	7	1	18	intron	.	transcript:AT2G04030.2	+	.	.	left=AT2G04030.2.exon7:82;right=AT2G04030.2.exon8:1;3_splice_site=intron-boundary:AT2G04030.2.exon8;variant_type=substitution
2	1659042	G	A	16	4	1	18	CDS	.	transcript:AT2G04740.1	+	TGG > TGA	W > *	effect=Nonsynonymous:nonsense;variant_type=substitution
2	1659042	G	A	16	4	1	18	three_prime_UTR	.	transcript:AT2G04740.2	+	.	.	variant_type=substitution
2	1659042	G	A	16	4	1	18	three_prime_UTR	.	transcript:AT2G04740.3	+	.	.	variant_type=substitution
2	1659042	G	A	16	4	1	18	three_prime_UTR	.	transcript:AT2G04740.4	+	.	.	variant_type=substitution
2	1788793	G	A	19	2	2	7	intergenic	.	.	.	.	.	right=gene:AT2G05050:5242;left=gene:AT2G04825:20937;variant_type=substitution
2	1856598	G	A	27	8	0	6	intergenic	.	.	.	.	.	right=gene:AT2G05160:1945;left=gene:AT2G05140:1695;variant_type=substitution
2	1940520	G	A	28	1	2	10	intergenic	.	.	.	.	.	right=gene:AT2G05335:2000;left=gene:AT2G05330:1023;variant_type=substitution
2	1952874	C	T	19	4	14	3	intron	.	transcript:AT2G05350.1	+	.	.	left=AT2G05350.2.exon4:499;right=AT2G05350.2.exon5:36;variant_type=substitution
2	1952874	C	T	19	4	14	3	intron	.	transcript:AT2G05350.2	+	.	.	left=AT2G05350.2.exon4:499;right=AT2G05350.2.exon5:36;variant_type=substitution
2	1952874	C	T	19	4	14	3	intron	.	transcript:AT2G05350.3	+	.	.	left=AT2G05350.2.exon4:499;right=AT2G05350.2.exon5:36;variant_type=substitution
2	2089511	G	A	22	5	21	10	CDS	.	transcript:AT2G05635.1	+	GAA > AAA	E > K	effect=Nonsynonymous:missense;variant_type=substitution
2	2089511	G	A	22	5	21	10	CDS	.	transcript:AT2G05635.2	+	GAA > AAA	E > K	effect=Nonsynonymous:missense;variant_type=substitution
2	2089565	G	A	25	5	20	12	intron	.	transcript:AT2G05635.1	+	.	.	left=AT2G05635.1.exon1:44;right=AT2G05635.1.exon2:151;variant_type=substitution
2	2089565	G	A	25	5	20	12	intron	.	transcript:AT2G05635.2	+	.	.	left=AT2G05635.1.exon1:44;right=AT2G05635.1.exon2:151;variant_type=substitution
2	2089746	C	T	19	7	21	3	CDS	.	transcript:AT2G05635.1	+	AGC > AGT	S > S	effect=Synonymous:.;variant_type=substitution
2	2089746	C	T	19	7	21	3	CDS	.	transcript:AT2G05635.2	+	AGC > AGT	S > S	effect=Synonymous:.;variant_type=substitution
2	2391469	C	T	21	6	3	11	intergenic	.	.	.	.	.	right=gene:AT2G06105:3544;left=gene:AT2G06095:16724;variant_type=substitution
2	2729892	G	A	19	6	3	6	intergenic	.	.	.	.	.	right=gene:AT2G05015:23485;left=gene:AT2G06675:24416;variant_type=substitution
2	2860313	C	T	17	15	1	10	intergenic	.	.	.	.	.	right=gene:AT2G06960:7359;left=gene:AT2G05045:1763;variant_type=substitution
2	2885661	C	T	23	13	1	11	intergenic	.	.	.	.	.	right=gene:AT2G06983:3233;left=gene:AT2G06960:15309;variant_type=substitution
2	2918188	C	T	21	13	0	11	CDS	.	transcript:AT2G07040.1	+	CCT > TCT	P > S	effect=Nonsynonymous:missense;variant_type=substitution
2	2949772	C	T	16	11	2	20	intergenic	.	.	.	.	.	right=gene:AT2G07110:2838;left=gene:AT2G05075:18459;variant_type=substitution
2	3040757	C	T	27	16	4	23	intergenic	.	.	.	.	.	right=gene:AT2G07340:4766;left=gene:AT2G07310:4370;variant_type=substitution
2	3087427	C	T	36	31	18	20	intergenic	.	.	.	.	.	right=gene:AT2G07440:6394;left=gene:AT2G07360:30213;variant_type=substitution
2	3087739	G	A	27	31	17	23	intergenic	.	.	.	.	.	right=gene:AT2G07440:6082;left=gene:AT2G07360:30525;variant_type=substitution
2	3087867	G	A	29	23	14	20	intergenic	.	.	.	.	.	right=gene:AT2G07440:5954;left=gene:AT2G07360:30653;variant_type=substitution
2	3087907	G	A	26	28	15	12	intergenic	.	.	.	.	.	right=gene:AT2G07440:5914;left=gene:AT2G07360:30693;variant_type=substitution
2	3087978	G	A	23	30	18	19	intergenic	.	.	.	.	.	right=gene:AT2G07440:5843;left=gene:AT2G07360:30764;variant_type=substitution
2	3088151	G	A	35	27	26	20	intergenic	.	.	.	.	.	right=gene:AT2G07440:5670;left=gene:AT2G07360:30937;variant_type=substitution
2	3088287	G	A	36	22	26	16	intergenic	.	.	.	.	.	right=gene:AT2G07440:5534;left=gene:AT2G07360:31073;variant_type=substitution
2	3088741	C	T	36	62	14	42	intergenic	.	.	.	.	.	right=gene:AT2G07440:5080;left=gene:AT2G07360:31527;variant_type=substitution
2	3088853	G	A	34	60	17	42	intergenic	.	.	.	.	.	right=gene:AT2G07440:4968;left=gene:AT2G07360:31639;variant_type=substitution
2	3088959	G	A	66	33	45	24	intergenic	.	.	.	.	.	right=gene:AT2G07440:4862;left=gene:AT2G07360:31745;variant_type=substitution
2	3088992	G	A	35	60	23	44	intergenic	.	.	.	.	.	right=gene:AT2G07440:4829;left=gene:AT2G07360:31778;variant_type=substitution
2	3089056	G	A	36	61	14	30	intergenic	.	.	.	.	.	right=gene:AT2G07440:4765;left=gene:AT2G07360:31842;variant_type=substitution
2	3110745	G	A	4	0	1	2	intergenic	.	.	.	.	.	right=gene:AT2G07505:14926;left=gene:AT2G07440:15995;variant_type=substitution
2	3179845	G	A	22	10	1	10	intergenic	.	.	.	.	.	right=gene:AT2G07565:7223;left=gene:AT2G07560:5743;variant_type=substitution
2	3202651	G	A	16	5	0	16	intergenic	.	.	.	.	.	right=gene:AT2G07640:18088;left=gene:AT2G07565:14229;variant_type=substitution
2	3760598	C	T	26	8	3	17	intergenic	.	.	.	.	.	right=gene:AT2G09970:19394;left=gene:AT2G05455:19613;variant_type=substitution
2	3854715	C	T	17	5	4	19	intergenic	.	.	.	.	.	right=gene:AT2G05465:82014;left=gene:AT2G10025:51435;variant_type=substitution
2	3870690	C	T	16	5	3	19	intergenic	.	.	.	.	.	right=gene:AT2G05465:66039;left=gene:AT2G10025:67410;variant_type=substitution
2	3871102	C	T	20	11	3	19	intergenic	.	.	.	.	.	right=gene:AT2G05465:65627;left=gene:AT2G10025:67822;variant_type=substitution
2	3878412	C	T	27	12	1	14	intergenic	.	.	.	.	.	right=gene:AT2G05465:58317;left=gene:AT2G10025:75132;variant_type=substitution
2	3919411	C	T	27	8	23	11	intergenic	.	.	.	.	.	right=gene:AT2G05465:17318;left=gene:AT2G10025:116131;variant_type=substitution
2	3921641	C	T	21	7	0	13	intergenic	.	.	.	.	.	right=gene:AT2G05465:15088;left=gene:AT2G10025:118361;variant_type=substitution
2	4266617	G	A	24	23	24	29	intergenic	.	.	.	.	.	right=gene:AT2G10625:28745;left=gene:AT2G05585:36410;variant_type=substitution
2	4266690	C	T	30	23	22	28	intergenic	.	.	.	.	.	right=gene:AT2G10625:28672;left=gene:AT2G05585:36483;variant_type=substitution
2	4266694	G	A	31	22	21	25	intergenic	.	.	.	.	.	right=gene:AT2G10625:28668;left=gene:AT2G05585:36487;variant_type=substitution
2	4266714	C	T	33	22	21	20	intergenic	.	.	.	.	.	right=gene:AT2G10625:28648;left=gene:AT2G05585:36507;variant_type=substitution
2	4266742	G	A	29	20	21	17	intergenic	.	.	.	.	.	right=gene:AT2G10625:28620;left=gene:AT2G05585:36535;variant_type=substitution
2	4301778	C	T	21	9	2	15	three_prime_UTR	.	transcript:AT2G10920.1	-	.	.	variant_type=substitution
2	4315745	C	T	24	9	3	22	CDS	.	transcript:AT2G10950.1	-	AGG > AAG	R > K	effect=Nonsynonymous:missense;variant_type=substitution
2	4315745	C	T	24	9	3	22	CDS	.	transcript:AT2G10950.2	-	AGG > AAG	R > K	effect=Nonsynonymous:missense;variant_type=substitution
2	4315745	C	T	24	9	3	22	CDS	.	transcript:AT2G10950.3	-	AGG > AAG	R > K	effect=Nonsynonymous:missense;variant_type=substitution
2	4349511	C	T	16	11	0	14	CDS	.	transcript:AT2G11005.1	+	GGC > GGT	G > G	effect=Synonymous:.;variant_type=substitution
2	4618362	G	A	25	10	3	16	intergenic	.	.	.	.	.	right=gene:AT2G11520:183;left=gene:AT2G11462:27984;variant_type=substitution
2	4645432	C	T	19	11	3	19	intergenic	.	.	.	.	.	right=gene:AT2G11620:13013;left=gene:AT2G11570:10229;variant_type=substitution
2	4709591	C	T	19	6	6	13	intergenic	.	.	.	.	.	right=gene:AT2G11773:14445;left=gene:AT2G05605:34893;variant_type=substitution
2	4738278	G	A	22	15	6	19	intergenic	.	.	.	.	.	right=gene:AT2G11810:4884;left=gene:AT2G11778:10039;variant_type=substitution
2	4751148	C	T	17	8	3	17	intergenic	.	.	.	.	.	right=gene:AT2G11815:6281;left=gene:AT2G11810:4335;variant_type=substitution
2	4813791	C	T	14	7	2	17	intergenic	.	.	.	.	.	right=gene:AT2G05665:57424;left=gene:AT2G11910:6350;variant_type=substitution
2	4901149	C	T	27	33	22	10	CDS	.	transcript:AT2G12205.1	+	TTC > TTT	F > F	effect=Synonymous:.;variant_type=substitution

## Sheet: Luo 2023
Chromosome	Position	Ref alele	Alt alele	Ref count D	Alt count D	Ref count R	Alt count R	Genome region	ID	Gene or mRNA	Strand	Codon	Aminoacid	Info
Fvb1	12015802	C	T	33	15	0	36	intron	.	FvH4_1g19830.1	-	.	.	left=.:262;right=.:109;variant_type=substitution
Fvb1	12104211	T	G	4	24	3	14	intron	.	FvH4_1g19980.1	-	.	.	left=.:144;right=.:397;variant_type=substitution
Fvb1	12163401	C	A	36	6	36	3	intergenic	.	.	.	.	.	right=FvH4_1g20040:918;left=FvH4_1g20030:26616;variant_type=substitution
Fvb1	12163425	C	T	29	6	38	3	intergenic	.	.	.	.	.	right=FvH4_1g20040:894;left=FvH4_1g20030:26640;variant_type=substitution
Fvb1	12186355	T	C	36	4	29	4	intergenic	.	.	.	.	.	right=FvH4_1g20050:35397;left=FvH4_1g20040:21233;variant_type=substitution
Fvb1	12186359	T	C	35	4	28	4	intergenic	.	.	.	.	.	right=FvH4_1g20050:35393;left=FvH4_1g20040:21237;variant_type=substitution
Fvb1	12186395	A	G	29	5	29	9	intergenic	.	.	.	.	.	right=FvH4_1g20050:35357;left=FvH4_1g20040:21273;variant_type=substitution
Fvb1	12186417	T	C	30	8	28	12	intergenic	.	.	.	.	.	right=FvH4_1g20050:35335;left=FvH4_1g20040:21295;variant_type=substitution
Fvb1	12186553	A	G	20	7	17	15	intergenic	.	.	.	.	.	right=FvH4_1g20050:35199;left=FvH4_1g20040:21431;variant_type=substitution
Fvb1	12186629	A	G	14	6	10	12	intergenic	.	.	.	.	.	right=FvH4_1g20050:35123;left=FvH4_1g20040:21507;variant_type=substitution
Fvb1	12186656	G	A	15	5	14	12	intergenic	.	.	.	.	.	right=FvH4_1g20050:35096;left=FvH4_1g20040:21534;variant_type=substitution
Fvb1	12186681	G	A	27	4	18	10	intergenic	.	.	.	.	.	right=FvH4_1g20050:35071;left=FvH4_1g20040:21559;variant_type=substitution
Fvb1	12186693	T	G	29	4	21	8	intergenic	.	.	.	.	.	right=FvH4_1g20050:35059;left=FvH4_1g20040:21571;variant_type=substitution
Fvb1	12298245	C	T	14	2	0	28	intergenic	.	.	.	.	.	right=FvH4_1g20110:12091;left=FvH4_1g20100:7288;variant_type=substitution
Fvb1	12386754	T	G	19	6	0	13	intergenic	.	.	.	.	.	right=FvH4_1g20170:20921;left=FvH4_1g20160:18437;variant_type=substitution
Fvb1	12609579	C	T	22	12	0	40	intergenic	.	.	.	.	.	right=FvH4_1g20400:10423;left=FvH4_1g20390:1648;variant_type=substitution
Fvb1	12620620	C	T	32	8	0	43	intron	.	FvH4_1g20400.1	+	.	.	left=.:68;right=.:2097;variant_type=substitution
Fvb1	12747712	G	T	0	8	3	10	intergenic	.	.	.	.	.	right=FvH4_1g20550:14659;left=FvH4_1g20540:6890;variant_type=substitution
Fvb1	12747713	A	G	0	8	3	10	intergenic	.	.	.	.	.	right=FvH4_1g20550:14658;left=FvH4_1g20540:6891;variant_type=substitution
Fvb1	13014762	A	T	6	19	8	28	intergenic	.	.	.	.	.	right=FvH4_1g20900:4068;left=FvH4_1g20890:312;variant_type=substitution
Fvb1	13119463	C	T	32	17	0	48	intron	.	FvH4_1g21070.1	+	.	.	left=.:354;right=.:2193;variant_type=substitution
Fvb1	13168443	C	T	15	23	0	35	CDS	.	FvH4_1g21180.1	+	ACC > ATC	T > I	effect=Nonsynonymous:missense;variant_type=substitution
Fvb1	13276374	C	T	22	10	0	26	intergenic	.	.	.	.	.	right=FvH4_1g21280:7001;left=FvH4_1g21270:2669;variant_type=substitution
Fvb1	13651882	T	C	197	45	100	36	intergenic	.	.	.	.	.	right=FvH4_1g21690:3211;left=FvH4_1g21680:6289;variant_type=substitution
Fvb1	13819660	C	T	30	16	0	40	CDS	.	FvH4_1g21870.1	+	TCC > TTC	S > F	effect=Nonsynonymous:missense;variant_type=substitution
Fvb1	13917088	C	T	30	12	0	33	intron	.	FvH4_1g22000.1	+	.	.	left=.:523;right=.:2020;variant_type=substitution
Fvb1	13935014	A	G	18	7	0	38	intergenic	.	.	.	.	.	right=FvH4_1g22020:15678;left=FvH4_1g22010:7817;variant_type=substitution
Fvb1	13983395	C	T	25	5	0	43	intron	.	FvH4_1g22040.1	-	.	.	left=.:1;right=.:1126;3_splice_site=intron-boundary:.;variant_type=substitution
Fvb1	14003063	C	T	32	10	0	45	intergenic	.	.	.	.	.	right=FvH4_1g22060:909;left=FvH4_1g22050:6986;variant_type=substitution
Fvb1	14063151	G	T	17	4	21	4	intergenic	.	.	.	.	.	right=FvH4_1g22110:7648;left=FvH4_1g22100:11274;variant_type=substitution
Fvb1	14415298	G	C	28	10	21	12	intergenic	.	.	.	.	.	right=FvH4_1g22500:10724;left=FvH4_1g22490:4116;variant_type=substitution
Fvb1	14415300	G	C	33	5	24	10	intergenic	.	.	.	.	.	right=FvH4_1g22500:10722;left=FvH4_1g22490:4118;variant_type=substitution
Fvb1	14516825	C	T	24	13	0	39	intergenic	.	.	.	.	.	right=FvH4_1g22580:2113;left=FvH4_1g22570:35933;variant_type=substitution
Fvb1	14689779	A	G	19	2	0	12	intergenic	.	.	.	.	.	right=FvH4_1g22720:12673;left=FvH4_1g22710:1842;variant_type=substitution
